# Supplementary material for: Alternative splicing at GYNNGY 5′ splice sites: more noise, less regulation
Source: Nucleic Acids Res. 2014 Nov 26;42(22):13969–80. doi: 10.1093/nar/gku1253 (PMC4267661; doi:10.1093/nar/gku1253)
Supplement: SUPPLEMENTARY DATA [file supp_gku1253_nar-02514-z-2014-File008.zip]

Archive with 2 entries (2 files):
- Dataset S1 and S2.xls
- Supplementary materials.pdf
