# Supplementary material for: Alternative splicing at GYNNGY 5′ splice sites: more noise, less regulation
Source: Nucleic Acids Res. 2014 Nov 26;42(22):13969–80. doi: 10.1093/nar/gku1253 (PMC4267661; doi:10.1093/nar/gku1253)
Supplement: SUPPLEMENTARY DATA [file supp_gku1253_nar-02514-z-2014-File008.zip › Dataset S1 and S2.xls]

## Sheet: DatasetS1
# the coordinations of sites are 1-based, describing 1-5 bases of GYNNGY. The first number of reads for each tissue corresponds to splice site with smaller genome coordinate.
site	??UMS	P	FDR	regions	genes	thyroid	testis	ovary	leukocyte	skeletal_muscle	prostate	lymph_node	lung	adipose	adrenal	brain	breast	colon	kidney	heart	liver
chr1:15251069-15251073:+	NA	NA	NA	cds	ENSG00000189337	6,0	7,0	8,0	0,0	0,0	0,2	1,0	13,0	0,0	0,0	7,0	7,0	0,0	1,0	0,0	0,0
chr1:33938289-33938293:+	NA	NA	NA	utr	ENSG00000121903	2,0	2,0	1,0	0,0	0,0	0,0	0,0	0,0	5,5	0,2	0,1	1,0	1,1	0,0	0,0	0,0
chr1:156612064-156612068:+	NA	NA	NA	utr	ENSG00000132692	0,0	1,0	1,0	0,0	0,0	0,0	0,0	0,0	0,0	0,0	4,12	0,0	0,0	0,0	0,0	0,0
chr1:12030874-12030878:+	0.00234192	1	1	cds	ENSG00000083444	426,1	138,0	200,0	190,0	66,0	269,0	207,0	150,0	120,0	148,0	47,0	123,0	228,0	156,0	128,0	280,0
chr1:21766679-21766683:+	NA	NA	NA	utr	ENSG00000142794	0,0	0,4	2,0	0,0	0,0	0,0	0,0	0,0	0,0	0,0	0,0	0,0	0,0	0,0	0,0	0,0
chr1:44871199-44871203:+	NA	NA	NA	utr	ENSG00000187147	0,0	3,0	0,0	0,0	0,0	0,0	0,0	0,0	0,0	0,0	6,1	0,0	0,0	0,0	0,0	0,0
chr1:29064847-29064851:+	0.0413793	5e-05	0.000204276	cds	ENSG00000198492	0,119	6139	0,135	0,270	0,149	0,99	0,58	0,136	0,99	0,65	0,59	0,97	0,57	0,70	0,109	0,128
chr1:46016549-46016553:+	NA	NA	NA	utr	ENSG00000117448	9,0	9,0	11,0	7,1	18,0	32,0	2,0	11,0	1,0	9,0	2,0	2,0	7,0	2,0	9,0	14,0
chr1:1335066-1335070:+	NA	NA	NA	cds	ENSG00000224870	0,4	3,2	3,0	2,0	0,0	7,0	5,4	0,0	2,0	2,1	0,2	0,0	0,0	5,2	3,3	1,0
chr1:112170182-112170186:+	0.692308	0	0	utr	ENSG00000116473	6,7	0,11	4,19	0,45	4,26	18,94	8,22	0,8	1,18	9,4	10,7	5,0	0,4	0,0	2,5	0,5
chr1:52250255-52250259:+	0.024	0.03227	0.0556657	cds	ENSG00000117859	139,0	129,0	123,0	44,0	138,0	122,3	99,0	95,0	59,0	39,0	19,0	69,0	48,0	116,0	88,0	147,0
chr1:201178765-201178769:+	NA	NA	NA	cds	ENSG00000163395	9,13	0,0	0,0	0,0	0,0	0,0	0,0	0,0	0,0	0,0	0,0	0,0	0,0	0,0	0,0	0,0
chr1:17866446-17866450:+	0.285714	0.00063	0.00191779	utr	ENSG00000074964	27,0	8,0	26,0	0,0	0,0	7,0	0,0	4,0	13,0	12,0	8,0	10,4	2,0	10,0	7,0	0,0
chr1:100459298-100459302:+	0.157895	0.00687	0.0143645	cds	ENSG00000117620	28,0	6,1	6,0	14,0	0,0	26,0	9,0	68,0	6,0	2,1	8,0	29,1	6,0	31,0	13,1	16,3
chr1:40875508-40875512:+	0.00558659	0.34275	0.428265	cds	ENSG00000084070	52,0	88,0	63,0	1216,0	51,0	38,0	333,0	146,0	213,0	660,0	356,2	83,0	85,0	52,0	44,0	103,0
chr1:116607130-116607134:+	NA	NA	NA	cds	ENSG00000163393	0,0	0,0	1,0	7,0	0,0	0,0	0,0	10,0	0,0	0,0	5,4	0,0	0,0	13,0	21,0	0,0
chr1:35734687-35734691:+	1	0	0	cds	ENSG00000146463	38,0	57,5	37,0	0,11	0,0	30,2	6,0	23,0	38,2	11,0	16,0	21,0	39,0	19,0	8,0	0,0
chr1:39492071-39492075:+	0.557976	0	0	utr	ENSG00000168653	22452234	1547480	2700834	571333	2179588	1422439	395294	863857	8611104	1780683	2325,9	12491207	14311325	439363	3307911	488555
chr1:93576184-93576188:+	0.125	0.00652	0.0138188	cds	ENSG00000143033	43,0	34,0	28,0	61,0	2,0	11,0	40,0	6,0	12,0	28,0	3,0	14,2	3,0	6,0	3,0	5,0
chr1:43301432-43301436:+	0.9	0	0	cds	ENSG00000164010	13,6	5,5	0,4	0,5	0,0	3,0	0,16	0,0	0,11	0,8	0,5	9,1	0,6	0,10	2,0	0,0
chr1:170508709-170508713:+	0.695652	0	0	cds	ENSG00000120370	4,0	2,0	10,8	25,0	0,0	6,10	20,0	7,16	2,6	3,1	0,2	0,0	3,1	0,4	7,3	0,0
chr1:76259919-76259923:+	0.00911854	0.05279	0.084929	cds	ENSG00000137955	181,0	326,3	187,0	75,0	172,0	156,0	98,0	202,0	118,0	204,0	257,0	139,0	537,0	301,0	102,0	159,0
chr1:145516453-145516457:+	0.142857	0.13403	0.192223	cds	ENSG00000131779	0,16	0,10	0,8	3,5	0,7	0,13	0,1	0,0	0,4	0,4	0,12	0,6	0,3	2,12	0,1	0,4
chr1:76200557-76200561:+	0.0163934	0.05361	0.0858036	cds	ENSG00000117054	465,0	251,0	200,1	113,0	95,0	124,0	61,0	32,0	64,0	83,0	88,0	252,0	101,0	172,0	560,0	120,2
chr1:228562450-228562454:+	0.018018	0.16854	0.234671	cds	ENSG00000154358	2109	0,8	0,19	0,0	0,394	0,3	0,2	0,8	1,0	0,8	0,0	0,19	0,2	0,2	0,104	0,2
chr1:44424562-44424566:+	0.0952381	0.00494	0.0109172	cds	ENSG00000117408	38,0	59,0	37,0	12,0	144,0	19,2	15,0	0,0	10,0	26,0	49,0	23,0	18,0	55,0	42,0	10,0
chr1:62566077-62566081:+	0.0350877	1	1	cds	ENSG00000132849	0,10	0,0	0,0	0,0	0,0	0,1	0,0	0,6	0,0	0,0	0,1	0,2	0,0	0,0	2,55	0,0
chr1:70820791-70820795:+	0.825758	0	0	cds	ENSG00000197568	8,2	15,4	6,15	7,0	0,0	8,49	12,15	9,0	10,1	0,1	5,3	2,2	1,11	5,18	0,0	18,6
chr1:44440776-44440780:+	0.0238095	0.02006	0.0367471	cds	ENSG00000117410	0,195	0,70	0,89	0,339	0,151	0,92	0,139	0,157	0,62	0,64	0,77	1,41	0,73	0,288	0,84	0,172
chr1:154955870-154955874:+	0.025641	0.1906	0.258999	utr	ENSG00000160688	0,63	0,88	0,65	0,8	0,12	0,8	0,10	0,6	2,76	0,53	0,36	0,62	0,32	0,35	0,4	0,7
chr1:151238912-151238916:+	0.0167785	0.00184	0.00460742	cds	ENSG00000159352	0,254	0,314	0,172	0,161	0,431	0,231	0,119	0,88	0,261	0,191	0,118	0,217	5293	0,135	0,65	0,99
chr1:45097881-45097885:+	0.647059	0	0	cds	ENSG00000187147	69,59	35,17	42,25	48,32	21,25	38,15	55,12	6,11	38,20	25,26	62,20	25,19	24,15	18,0	23,5	14,6
chr1:1217696-1217700:+	NA	NA	NA	cds	ENSG00000162572	1,0	0,0	7,1	4,0	0,0	0,0	4,0	0,0	3,0	3,0	4,0	0,0	0,0	0,0	3,0	1,0
chr1:1569708-1569712:+	NA	NA	NA	cds	ENSG00000189409	0,0	2,0	14,1	0,0	0,0	0,0	0,0	0,0	0,0	0,0	0,0	0,0	0,0	0,0	0,0	0,0
chr1:153658673-153658677:+	0.0147059	0.13929	0.198137	cds	ENSG00000169418	0,53	0,42	2134	0,0	0,7	0,77	0,43	0,119	0,273	0,62	0,1	0,345	0,162	0,162	0,17	0,23
chr1:28835414-28835418:+	0.130435	0.02599	0.0462458	utr	ENSG00000180198	3,20	0,3	0,13	0,20	0,26	0,0	0,17	0,26	0,7	0,13	0,0	0,3	0,12	0,4	0,4	0,11
chr1:63989291-63989295:+	NA	NA	NA	utr	ENSG00000203965	0,0	0,4	1,0	0,0	0,0	0,0	0,0	0,0	0,0	0,0	0,0	0,0	0,0	0,0	0,0	0,0
chr1:44424268-44424272:+	0.0869565	0.00339	0.007797	cds	ENSG00000117408	31,0	95,0	21,2	29,0	151,0	9,0	35,0	12,0	12,0	14,0	56,0	27,0	3,0	45,0	60,0	19,0
chr1:89485808-89485812:-	NA	NA	NA	cds	ENSG00000117226	0,0	0,0	3,1	0,0	0,0	3,0	0,0	21,0	0,0	1,0	0,0	0,0	0,0	6,0	0,0	0,0
chr1:201123572-201123576:-	0.1	0.04572	0.075511	utr	ENSG00000116857	135,0	134,1	104,1	13,0	26,0	79,0	51,0	37,0	44,0	65,0	87,0	50,1	98,0	124,0	9,1	23,0
chr1:52255235-52255239:-	0.00505051	0.0333	0.0569678	cds	ENSG00000078618	0,384	0,855	1320	0,395	0,1761	0,340	0,399	0,255	0,272	0,357	0,254	0,281	0,455	0,449	2394	0,486
chr1:59004466-59004470:-	0.046875	0.20977	0.281964	cds	ENSG00000162600;ENSG00000173406	33,0	14,0	69,0	32,0	28,0	30,0	42,0	34,0	10,0	21,0	0,0	9,0	11,0	61,3	24,0	18,0
chr1:32157601-32157605:-	0.06	0.00412	0.00923653	cds	ENSG00000084636	0,114	0,135	0,360	0,0	0,6	0,33	0,22	0,27	0,104	0,44	0,21	0,66	3,47	0,15	0,2	0,2
chr1:63988795-63988799:-	0.222222	0	0	cds	ENSG00000142856	0,5	0,118	0,75	0,22	0,12	0,18	0,33	0,31	0,2	0,14	4,14	0,19	0,52	0,54	0,5	0,3
chr1:222761784-222761788:-	0.166667	0.00583	0.0125699	cds	ENSG00000143498	10,2	17,0	9,0	45,0	0,0	43,0	16,0	6,0	9,0	3,0	1,0	7,0	0,0	14,0	0,0	3,0
chr1:119474241-119474245:-	0.0816327	0.00507	0.0110862	cds	ENSG00000092607	16,0	4,0	0,0	0,0	277,0	0,0	13,0	0,0	45,4	0,0	5,0	24,0	0,0	0,0	5,0	0,0
chr1:22055058-22055062:-	0.0784314	0.00066	0.00198961	cds	ENSG00000090686	0,110	0,80	0,161	0,53	0,17	4,47	0,40	0,44	0,36	0,23	0,38	3,49	0,95	0,40	0,26	0,8
chr1:27930616-27930620:-	NA	NA	NA	utr	ENSG00000126705	2,1	0,0	6,1	0,0	0,0	0,0	0,0	0,0	0,0	0,0	0,0	0,0	0,0	0,0	0,0	0,0
chr1:27930612-27930616:-	NA	NA	NA	utr	ENSG00000126705	6,2	1,0	2,6	0,0	0,0	0,0	0,0	0,0	0,0	0,0	0,0	0,0	0,0	0,0	2,0	0,0
chr1:153637691-153637695:-	0.00201207	0.41462	0.503921	cds	ENSG00000143621	2992	0,997	0,934	0,586	0,469	0,442	0,413	0,726	0,398	0,394	0,410	0,397	0,288	0,394	0,333	0,290
chr1:153907235-153907239:-	0.268293	0	0	cds	ENSG00000198837	55,0	15,0	51,0	67,0	52,0	10,0	41,0	30,11	49,0	73,12	28,0	35,0	15,0	23,0	23,0	11,0
chr1:36833448-36833452:-	0.785714	0	0	utr	ENSG00000196182	2,26	1,15	1,18	8,20	7,94	7,16	4,17	4,4	3,8	1,27	0,2	11,3	0,11	0,0	5,5	1,0
chr1:41608545-41608549:-	0.0588235	0.00361	0.00824195	cds	ENSG00000010803	3,48	0,55	0,65	0,43	0,32	0,145	0,27	0,51	0,39	0,36	0,5	0,29	0,75	0,26	0,81	0,10
chr1:186286613-186286617:-	0.0340909	0.00156	0.00405339	cds	ENSG00000047410	134,0	176,0	109,0	170,6	188,0	129,0	87,0	195,0	95,0	155,0	15,0	88,0	32,0	58,0	114,0	76,0
chr1:201465315-201465319:-	0.000805153	0.75076	0.829576	cds	ENSG00000159176	0,253	0,725	0,685	0,172	0,216	67446	0,419	0,1931	0,389	0,845	0,722	0,244	0,1463	0,338	0,121	0,94
chr1:156710803-156710807:-	0.0571429	0.03038	0.0528633	utr	ENSG00000143314	19,0	27,0	33,2	27,0	46,0	116,0	21,0	21,0	37,0	48,0	12,0	26,0	30,0	23,0	26,0	106,0
chr1:40315790-40315794:-	0.647059	0	0	cds	ENSG00000043514	53,6	38,2	37,10	17,0	0,0	29,12	15,0	6,11	16,0	38,2	12,3	22,2	11,0	19,0	27,2	4,0
chr1:6046214-6046218:-	NA	NA	NA	cds	ENSG00000131697	5,0	5,0	4,0	0,0	0,0	0,0	0,0	4,0	0,0	2,0	0,0	0,0	2,0	3,0	2,1	0,0
chr1:214724525-214724529:-	0.285714	0.00071	0.00211976	utr	ENSG00000152104	14,0	2,0	2,0	0,0	32,0	0,0	3,0	0,0	17,0	11,0	0,0	7,0	11,0	10,4	7,0	0,0
chr1:156263110-156263114:-	0.2	0	0	cds	ENSG00000198715	52,0	18,0	23,0	99,0	20,0	86,0	33,0	47,0	46,0	42,0	6,0	37,0	12,3	55,0	34,0	97,0
chr1:33116029-33116033:-	0.6	0	0	cds	ENSG00000176261	5,54	5,16	3,25	0,7	0,0	12,8	15,62	7,32	0,9	13,13	3,9	5,1	0,14	1,23	2,8	1,13
chr1:86861711-86861715:-	NA	NA	NA	utr	ENSG00000122417	0,6	0,4	0,8	0,0	0,0	0,0	2,3	0,12	0,4	0,3	0,6	0,1	0,7	0,2	0,2	0,1
chr1:1718760-1718764:-	0.104956	0	0	utr	ENSG00000078369	208,0	620,19	379,17	1113,83	177,12	530,34	571,17	710,24	386,0	307,36	583,31	249,10	651,11	367,0	262,11	239,0
chr1:159683792-159683796:-	NA	NA	NA	cds	ENSG00000132693	0,0	0,0	0,0	0,0	0,0	0,0	0,0	0,0	0,0	0,0	0,0	0,0	0,0	0,0	0,0	440950
chr1:208062026-208062030:-	0.230088	0	0	cds	ENSG00000174059	61,0	184,8	81,1	0,0	87,26	158,0	207,0	208,7	112,0	135,0	12,0	183,0	119,4	65,0	104,1	5,0
chr1:21191604-21191608:-	0.00634921	0.84732	0.915106	cds	ENSG00000075151	0,255	2313	0,155	0,45	0,95	0,32	0,41	0,30	0,98	0,77	0,100	0,87	0,69	0,60	0,11	0,12
chr1:45805890-45805894:-	NA	NA	NA	cds	ENSG00000132781	0,0	0,0	1,0	1,0	0,0	4,0	7,0	2,0	1,0	6,0	2,0	2,0	5,5	2,0	0,0	0,0
chr1:185269348-185269352:-	0.0869565	0	0	cds	ENSG00000116679	132,0	165,0	212,0	243,0	51,0	168,0	268,0	366,0	234,0	42,4	80,0	92,0	309,0	610,0	86,0	65,0
chr1:43830285-43830289:-	1	0	0	cds	ENSG00000066322	8,0	0,0	0,1	0,20	0,0	7,0	0,0	0,0	2,5	6,0	10,0	1,0	0,0	4,0	2,0	0,0
chr1:144922182-144922186:-	0.00238095	0.83603	0.905903	cds	ENSG00000178104	0,233	0,54	0,44	0,52	0,760	0,48	0,115	0,74	0,32	0,26	0,140	0,53	0,57	0,169	2838	0,101
chr1:16274785-16274789:-	0.52381	0	0	cds	ENSG00000116809	10,2	57,0	32,1	24,0	51,0	13,0	18,0	22,0	11,0	32,0	10,11	9,0	16,0	10,1	6,0	7,0
chr1:228289780-228289784:-	0.285714	1e-05	4.70455e-05	cds	ENSG00000143793	31,0	36,0	50,1	16,0	7,0	40,0	32,0	11,0	16,0	19,0	11,0	24,0	25,10	36,4	11,0	9,0
chr1:113246265-113246269:-	0.00518623	0.01587	0.0296845	cds	ENSG00000155367;ENSG00000155366	253,0	537,0	506,0	259,0	131,0	902,0	579,0	2110,11	636,0	398,0	191,0	350,0	541,0	568,0	355,0	219,0
chr1:151118904-151118908:-	0.0888889	0.06689	0.105161	utr	ENSG00000143434	0,6	0,23	0,11	0,0	0,64	0,4	0,10	0,2	0,1	0,2	0,3	0,5	0,5	0,4	4,41	0,0
chr1:247265288-247265292:-	0.28125	0.01065	0.0210626	cds	ENSG00000188295	6,0	3,0	5,0	23,9	0,0	9,0	7,0	2,0	2,0	15,0	6,0	15,0	1,0	7,0	8,0	0,0
chr1:228296137-228296141:-	0.285714	0.06065	0.0960807	utr	ENSG00000162910	18,2	10,4	4,0	6,0	19,2	23,1	8,0	17,0	10,0	9,0	10,1	8,2	11,0	3,2	17,0	7,2
chr1:35909761-35909765:-	0.049505	0.00197	0.00485464	cds	ENSG00000142687	137,0	50,0	65,0	150,0	45,0	91,0	34,0	28,0	42,0	50,0	79,0	39,0	11,0	96,5	155,0	69,0
chr1:38463355-38463359:-	0.0344828	0.1367	0.195601	cds	ENSG00000183386	168,6	46,0	113,0	86,0	4088,43	210,0	51,0	67,0	28,0	47,0	7,0	129,0	49,0	10,0	21,0	7,0
chr1:32381491-32381495:-	0.8	0	0	cds	ENSG00000184007	9,14	2,8	2,7	12,3	8,15	0,0	23,13	0,0	0,16	0,16	4,0	0,0	5,0	0,6	0,4	0,3
chr1:20998430-20998434:-	0.25	1e-05	4.70455e-05	cds	ENSG00000117245	9,3	162,0	14,2	0,0	0,0	11,0	18,0	49,0	58,0	60,0	23,0	29,0	2,0	4,0	19,0	0,0
chr1:2339890-2339894:-	0.130435	0.08037	0.123846	cds	ENSG00000157911	23,0	26,0	18,0	12,0	3,0	20,3	10,0	12,0	17,0	22,0	17,0	41,2	8,0	19,0	10,0	4,0
chr1:151031954-151031958:-	0.0138889	0.64473	0.730616	utr	ENSG00000197622	18,0	0,0	28,0	189,0	28,0	21,0	61,0	71,1	21,0	38,0	8,0	9,0	15,0	17,0	22,0	0,0
chr2:237476485-237476489:+	NA	NA	NA	utr	ENSG00000144476	19,0	0,0	5,0	0,0	0,0	3,0	0,0	0,0	10,0	0,0	0,0	1,1	3,0	0,0	2,0	0,0
chr2:29338528-29338532:+	0.391304	0.00209	0.0051098	utr	ENSG00000115295	1,5	0,0	0,3	0,5	0,9	0,2	0,5	0,0	0,0	0,0	0,4	0,2	0,19	0,1	9,14	0,0
chr2:191208801-191208805:+	NA	NA	NA	utr	ENSG00000151689	0,0	1,0	0,0	0,0	0,0	4,0	0,2	0,0	0,0	0,0	0,3	0,0	0,1	0,0	0,1	0,0
chr2:27280303-27280307:+	0.00938967	1	1	cds	ENSG00000084693	0,44	4422	0,26	0,24	0,6	0,54	0,26	0,42	0,25	0,19	0,4	0,20	0,16	0,44	0,6	0,8
chr2:86357861-86357865:+	0.0617284	9e-05	0.000332679	cds	ENSG00000132300	92,0	187,0	110,0	75,0	69,0	76,5	45,0	9,0	35,0	58,1	95,0	52,0	61,0	75,0	159,0	46,0
chr2:55462099-55462103:+	0.133333	0.00218	0.0052882	cds	ENSG00000143947	6,0	10,0	26,0	97,0	20,0	57,0	63,0	57,7	14,0	18,0	23,0	7,0	12,0	11,0	13,2	20,0
chr2:190571869-190571873:+	0.0769231	0.58429	0.670795	cds	ENSG00000151687	0,4	3,36	0,3	0,11	0,5	0,4	0,0	0,4	0,0	0,1	0,0	0,2	0,7	0,0	0,1	0,1
chr2:113950944-113950948:+	0.0454545	0.02408	0.0431121	cds	ENSG00000125637	0,9	0,4	0,1	0,221	0,0	0,9	0,63	0,17	0,2	2,42	0,4	0,2	0,0	0,2	0,0	0,19
chr2:61020851-61020855:+	0.176471	1e-05	4.70455e-05	cds	ENSG00000115421	49,0	81,0	38,0	69,0	43,0	24,0	84,0	21,0	22,0	28,0	21,0	14,3	48,0	27,0	27,0	4,0
chr2:220149554-220149558:+	0.00727273	0.31879	0.404844	cds	ENSG00000135924	0,428	0,307	2273	0,17	0,41	0,85	0,54	0,135	0,140	0,48	0,322	0,109	0,190	0,94	0,55	0,26
chr2:232575295-232575299:+	NA	NA	NA	cds	ENSG00000187514	4,0	5,1	0,0	0,0	0,0	0,0	0,0	0,0	3,0	2,0	0,0	9,0	0,0	0,0	0,0	0,0
chr2:234198617-234198621:+	0.264706	0	0	cds	ENSG00000085978	10,33	0,30	0,20	0,14	0,39	4,14	0,21	0,0	0,21	0,11	0,20	0,17	0,9	0,12	0,16	9,25
chr2:120125504-120125508:+	NA	NA	NA	cds	ENSG00000155368	0,0	4,42	0,0	0,0	0,0	0,0	0,0	0,0	0,5	0,0	0,0	0,0	0,0	0,0	0,3	0,0
chr2:118578869-118578873:+	NA	NA	NA	cds	ENSG00000088205	3,0	0,0	0,2	0,0	0,0	0,0	0,0	0,0	0,0	0,0	0,1	0,0	0,0	0,0	0,0	0,0
chr2:71302737-71302741:+	NA	NA	NA	cds	ENSG00000124357	4,0	0,2	0,4	0,4	0,0	0,15	0,0	0,0	0,1	0,1	0,1	0,0	0,0	0,0	0,0	0,0
chr2:42531688-42531692:+	0.0113636	1	1	cds	ENSG00000143924	0,33	0,47	0,41	0,81	0,0	0,20	0,26	0,43	0,29	1,87	0,4	0,22	0,8	0,62	0,7	0,28
chr2:101879154-101879158:+	0.0727273	1e-05	4.70455e-05	cds	ENSG00000158435	162,0	279,0	141,0	181,0	26,0	97,0	92,0	70,0	73,0	95,0	26,0	73,0	51,4	125,0	88,0	55,0
chr2:44428468-44428472:+	NA	NA	NA	cds	ENSG00000138032	9,0	0,0	0,0	0,0	0,0	0,0	0,0	0,0	0,0	0,0	0,0	0,0	0,0	0,0	0,3	0,0
chr2:65283659-65283663:+	0.531136	0.00739	0.0152465	utr	ENSG00000011523	2,0	2,4	5,4	10,5	1,6	3,10	4,0	16,5	4,12	7,0	6,3	7,5	0,4	0,0	8,8	0,0
chr2:127658855-127658859:+	NA	NA	NA	cds	ENSG00000237524	0,0	58,66	0,0	0,0	0,0	0,0	0,0	0,0	0,0	0,0	0,0	0,0	0,0	0,0	0,0	0,0
chr2:88424008-88424012:-	0.00262743	0.0018	0.00452551	cds	ENSG00000163586	0,0	0,8	0,0	0,0	0,0	0,5	0,0	0,0	0,0	0,0	0,1	0,0	103796	0,331	0,0	0,9291
chr2:24162543-24162547:+	NA	NA	NA	utr	ENSG00000173960	5,1	0,3	0,2	0,0	0,14	0,9	0,0	0,0	0,2	0,0	0,0	0,0	0,0	0,0	0,0	0,0
chr2:170393736-170393740:-	0.5	0	0	cds	ENSG00000138399	13,0	29,1	16,0	4,0	0,0	45,0	67,0	9,0	0,0	15,0	5,0	16,0	6,0	11,6	134,0	6,6
chr2:162016998-162017002:+	0.03125	0.08995	0.135716	utr	ENSG00000136560	97,0	32,0	31,1	160,0	50,0	42,0	71,0	86,0	51,0	22,0	51,0	49,0	63,0	71,0	35,0	46,0
chr2:30457374-30457378:+	0.1	0.01498	0.0285355	cds	ENSG00000213626	418,0	69,0	251,0	548,3	27,0	68,0	327,0	325,0	29,0	71,0	11,0	14,0	9,1	20,0	230,0	24,0
chr2:224863-224867:-	0.414634	0	0	cds	ENSG00000035115	52,0	0,4	7,0	58,0	0,0	143,0	24,17	57,0	8,0	23,0	13,0	33,2	0,0	44,2	4,0	26,0
chr2:190436440-190436444:-	0.00426309	0.41466	0.503921	cds	ENSG00000138449	484,0	344,0	1635,7	137,0	88,0	310,0	127,0	197,0	316,0	259,0	5,0	273,0	247,0	155,0	68,0	192,0
chr2:130931082-130931086:-	0.08	0.02071	0.037605	cds	ENSG00000136699	0,122	4,46	0,41	0,31	0,9	0,17	0,25	0,6	0,17	2,37	0,44	0,35	0,12	0,15	0,5	0,0
chr2:37520271-37520275:-	0.0526316	0.08496	0.129314	cds	ENSG00000115825	0,59	0,73	0,51	2,36	0,12	0,17	0,13	0,14	0,53	0,42	0,25	0,25	0,22	0,29	0,38	0,13
chr2:203735248-203735252:-	NA	NA	NA	utr	ENSG00000163596	0,0	0,8	1,0	0,10	0,0	0,0	0,0	0,0	0,0	0,0	0,16	0,0	0,0	0,1	0,0	0,0
chr2:128400493-128400497:-	0.0168067	0.28527	0.366018	cds	ENSG00000072163	0,32	0,116	0,42	0,0	0,22	4457	0,61	0,62	0,76	0,174	0,13	2117	0,615	0,49	0,122	0,20
chr2:118698760-118698764:-	0.230769	6e-05	0.000235823	cds	ENSG00000125633	0,16	0,18	0,18	0,42	0,7	0,17	0,42	0,23	0,27	3,10	0,1	0,14	0,17	0,3	0,72	0,7
chr2:110350623-110350627:-	0.0243902	0.63572	0.721722	cds	ENSG00000186522	0,28	3120	0,36	0,1	0,6	0,32	0,52	0,23	0,37	0,23	0,12	0,26	0,76	0,24	0,22	0,10
chr2:24533152-24533156:-	0.166667	0.00587	0.0125699	cds	ENSG00000198399	35,0	10,2	12,0	106,0	26,0	22,0	10,0	26,0	26,0	20,0	12,0	14,0	11,0	12,0	24,0	11,0
chr2:216916167-216916171:-	0.0365854	0.33761	0.424404	cds	ENSG00000115425	0,62	0,6	0,18	0,20	0,0	0,25	0,0	0,26	0,71	3,4	0,3	3,79	0,15	0,49	0,3	1,70
chr2:63486441-63486445:-	0.121212	0.49209	0.578765	cds	ENSG00000143951	7,0	10,0	9,0	0,0	1,0	14,0	29,4	12,0	4,0	9,0	5,0	16,2	8,0	9,0	19,2	5,0
chr2:20135227-20135231:-	0.0322581	0.70416	0.785069	cds	ENSG00000118965	0,26	2,60	0,37	0,3	0,22	0,21	0,11	0,7	0,0	0,32	0,13	0,10	0,14	0,0	0,10	0,5
chr2:55872483-55872487:-	NA	NA	NA	cds	ENSG00000138035	5,0	1,6	1,0	0,0	0,0	0,0	0,0	0,0	0,0	0,0	2,0	0,0	0,0	0,0	0,0	0,0
chr2:71453480-71453484:-	0.0494505	0.62727	0.713433	utr	ENSG00000124374	0,0	0,0	0,0	0,0	0,0	0,0	0,0	0,0	0,0	0,15	0,0	0,0	0,0	0,0	9173	0,8
chr2:150427594-150427598:-	0.0782609	0	0	cds	ENSG00000168288	0,167	0,147	0,123	0,148	0,98	2153	0,67	0,70	0,88	0,97	0,61	0,171	0,121	0,134	9106	0,102
chr2:242208368-242208372:-	NA	NA	NA	utr	ENSG00000115677	2,0	0,0	0,0	0,0	0,0	0,0	0,0	0,0	2,0	3,0	0,0	0,0	5,0	0,0	0,1	0,0
chr2:99787801-99787805:-	0.0724638	0.00046	0.0014801	cds	ENSG00000158411	0,147	0,50	0,132	0,106	0,46	0,151	0,121	0,19	0,68	2,53	0,18	5,64	0,22	0,93	0,36	0,32
chr2:9562926-9562930:-	1	0	0	utr	ENSG00000119185	10,0	0,0	0,0	0,0	0,0	0,1	0,0	0,0	0,5	0,0	0,3	0,18	0,0	0,0	0,0	0,0
chr2:219130297-219130301:-	0.00746269	0.15658	0.219495	cds	ENSG00000127837	0,383	0,442	0,371	0,133	0,133	0,244	0,162	0,153	0,307	0,221	1133	0,278	0,221	0,284	0,73	0,96
chr2:202316068-202316072:-	0.0571429	0.18604	0.253914	utr	ENSG00000115993	2,33	0,26	0,18	0,35	0,9	0,13	0,24	0,12	0,42	0,23	1,25	0,10	0,30	0,39	0,63	0,2
chr2:239098499-239098503:-	0.0857143	0.38588	0.47358	cds	ENSG00000132323	0,9	0,4	1,23	0,5	0,22	3,32	0,0	0,3	0,0	0,1	0,3	6,0	0,0	0,4	1,0	0,1
chr2:220116286-220116290:-	0.00561798	0.2822	0.362829	cds	ENSG00000127824	354,2	85,0	102,0	481,0	1063,0	143,0	209,0	147,0	41,0	141,0	192,0	45,0	87,0	211,0	254,0	68,0
chr3:134214203-134214207:+	0.276471	0	0	cds	ENSG00000182923	7,95	12141	14,69	47123	0,55	1,47	0,45	0,30	0,40	0,47	4,47	0,57	12,80	0,34	0,61	0,18
chr3:51705344-51705348:+	NA	NA	NA	utr	ENSG00000164081	1,1	0,0	0,0	0,0	0,0	0,0	0,0	0,0	0,0	0,0	0,0	0,0	0,0	0,0	0,0	0,0
chr3:160955976-160955980:+	0.0909091	0	0	cds	ENSG00000169251	0,125	0,65	0,73	0,127	0,36	0,60	0,66	0,129	0,70	0,62	0,100	0,108	0,112	0,74	0,39	4,40
chr3:128621472-128621476:+	0.4	0	0	cds	ENSG00000177646	104,6	75,1	87,2	33,0	88,0	57,15	9,6	33,2	70,4	54,1	43,0	90,3	50,0	88,0	47,0	27,0
chr3:49742616-49742620:+	0.25	0.00096	0.00272219	cds	ENSG00000164068	10,0	12,0	12,0	9,3	94,0	7,1	3,0	2,0	5,0	7,0	2,0	6,0	6,0	14,0	18,0	5,0
chr3:127771399-127771403:+	0.0430622	0.00053	0.00166227	cds	ENSG00000058262	2277	3200	5317	9200	0,54	0,51	0,91	0,134	0,285	9230	0,68	0,150	0,146	5113	0,38	1128
chr3:44903504-44903508:+	NA	NA	NA	cds	ENSG00000169964;ENSG00000163808	0,0	0,2	0,0	0,0	0,0	0,0	0,0	0,0	0,0	0,2	0,2	1,0	0,3	0,0	0,0	0,0
chr3:112935122-112935126:+	0.460685	0.00031	0.00102399	cds	ENSG00000144857	1,7	3,6	2,4	0,0	0,0	33,13	11,13	0,0	8,23	9,7	0,2	3,6	23,9	1,3	2,2	0,1
chr3:138187724-138187728:+	NA	NA	NA	cds	ENSG00000158220	8,0	5,0	0,0	0,0	0,0	6,0	0,0	7,0	0,0	0,0	7,2	0,0	0,0	0,0	1,0	0,0
chr3:9982887-9982891:+	0.00877193	0.79259	0.863506	cds	ENSG00000163703	0,36	0,49	0,51	0,4	0,111	0,91	0,102	0,59	0,30	0,55	0,81	0,45	0,122	0,116	0,88	1113
chr3:132221309-132221313:+	0.166667	0	0	cds	ENSG00000138246	0,64	0,40	0,66	0,95	0,79	0,93	8,40	0,49	0,54	0,33	0,17	0,26	0,67	0,35	0,45	0,21
chr3:119344080-119344084:+	0.335714	0	0	cds	ENSG00000144837	26,5	69,3	8,0	0,0	93,47	181,1	15,0	46,2	23,0	80,3	1,1	6,1	7,0	25,4	20,1	53,0
chr3:9868753-9868757:+	NA	NA	NA	cds	ENSG00000250151;ENSG00000214021	0,0	0,2	0,6	0,0	0,0	6,0	0,0	0,0	0,5	0,0	0,0	0,2	0,0	0,3	0,0	0,0
chr3:56647779-56647783:+	0.0689655	0.25228	0.331218	cds	ENSG00000180376	26,0	16,0	27,2	28,0	12,0	13,0	9,0	29,0	0,0	1,0	3,0	12,0	0,0	14,0	10,0	0,0
chr3:45781133-45781137:+	0.0510204	0.00124	0.00333351	cds	ENSG00000211456	0,143	0,74	5,93	0,151	0,13	0,59	0,68	0,35	0,53	0,32	0,121	0,128	0,51	0,255	0,45	0,46
chr3:186358475-186358479:+	NA	NA	NA	cds	ENSG00000090512	0,0	2,0	0,0	0,0	0,0	0,0	0,0	0,0	0,0	0,0	0,0	0,0	0,0	0,0	0,0	56,2
chr3:138117411-138117415:+	0.17931	0	0	cds	ENSG00000158186	119,26	131,8	180,11	4,0	109,0	95,0	65,4	36,0	157,9	66,4	368,19	586,29	84,6	88,0	574,71	3,0
chr3:49147876-49147880:-	0.114583	5e-05	0.000204276	cds	ENSG00000172046	85,11	59,0	41,0	21,0	150,0	54,1	36,0	34,0	28,0	25,0	6,0	41,0	38,0	22,0	51,0	16,0
chr3:52858205-52858209:-	0.00139782	1	1	cds	ENSG00000055955;ENSG00000243696	12,0	0,0	3,0	0,0	37,0	5,0	24,0	22,0	2,0	5,0	0,0	2,0	0,0	3,0	6,0	3572,5
chr3:9826995-9826999:-	0.0241935	0.00081	0.00236155	cds	ENSG00000171148	0,269	0,311	1304	0,267	0,167	0,287	3121	0,147	0,160	0,200	0,138	0,104	0,209	0,149	0,98	0,104
chr3:129308189-129308193:-	0.08	0.01111	0.021784	cds	ENSG00000004399	0,19	0,27	2,23	0,39	0,7	0,15	0,32	0,36	0,59	0,41	0,5	0,53	0,10	0,30	0,17	0,5
chr3:49457643-49457647:-	0.0909091	0.10181	0.152347	cds	ENSG00000145020	4,0	7,0	10,0	2,0	0,0	27,0	13,0	5,0	4,0	7,0	7,0	10,0	12,0	19,0	40,4	39,0
chr3:196044906-196044910:-	0.130435	0.00126	0.00337267	cds	ENSG00000145107;ENSG00000213123	0,22	2167	0,60	0,13	0,2	0,50	0,21	0,49	3,20	2,16	0,50	1,18	3,21	1,55	2,6	0,4
chr3:112732795-112732799:-	0.2	0.001	0.00280995	cds	ENSG00000163608	0,50	6,43	0,45	4,69	8,35	0,55	0,5	0,45	0,26	1,29	2,23	0,12	4,36	4,41	3,29	3,12
chr3:49723745-49723749:-	NA	NA	NA	cds	ENSG00000173531	0,0	0,0	0,0	0,0	0,0	0,0	0,0	0,0	0,0	0,0	0,0	0,0	0,0	7,0	0,0	128,3
chr3:196051141-196051145:-	0.0888889	0.86599	0.927207	cds	ENSG00000145107	1,0	14,4	13,2	8,0	0,0	0,0	6,0	2,0	0,0	0,0	0,0	58,14	6,0	0,0	0,0	0,0
chr3:160166509-160166513:-	0.0555556	1	1	cds	ENSG00000248710;ENSG00000213186	0,1	1,17	0,17	0,11	0,0	0,0	0,0	0,0	0,2	0,3	0,11	0,0	0,0	0,5	0,0	0,0
chr3:49723288-49723292:-	0.0200573	0.59976	0.687179	cds	ENSG00000173531	0,29	0,4	0,6	0,2	0,0	0,7	0,9	0,6	0,0	0,1	0,0	0,4	0,0	0,28	0,0	7342
chr3:134204157-134204161:-	0.079646	0.00044	0.00142312	utr	ENSG00000129055	0,113	0,17	0,72	9104	0,11	0,75	0,55	0,44	0,25	0,54	0,47	0,54	0,41	0,37	0,30	0,33
chr3:130745346-130745350:-	0.916667	2e-05	8.93525e-05	utr	ENSG00000034533	1,5	0,3	4,5	11,1	0,0	0,8	0,3	0,0	0,0	0,11	0,0	0,3	0,0	0,0	0,3	0,0
chr3:48456584-48456588:-	0.102564	0.00702	0.0146289	cds	ENSG00000164050	114,0	15,0	50,1	0,0	0,0	33,0	10,0	35,4	15,0	12,0	80,0	22,0	23,0	52,0	27,0	29,0
chr3:149051295-149051299:-	0.318182	1e-05	4.70455e-05	utr	ENSG00000163762	0,3	0,14	0,9	0,0	0,14	0,9	0,4	7,15	0,3	0,27	0,0	0,5	0,3	0,6	0,43	0,4
chr3:129288685-129288689:-	0.00892857	0.69449	0.778481	cds	ENSG00000004399	65,0	67,0	54,0	65,0	7,0	25,0	96,0	19,0	161,0	111,1	43,0	122,0	45,0	29,0	25,0	7,0
chr3:45000618-45000622:-	0.411765	0	0	cds	ENSG00000163812	0,40	1122	2,33	6,86	7,10	3,51	0,26	0,52	1,34	1,19	6,12	6,66	0,16	4,44	3,39	0,25
chr3:139079922-139079926:-	0.012931	0.0003	0.00100161	cds	ENSG00000184432	608,0	533,0	707,0	339,0	193,0	228,0	178,0	299,0	299,0	229,3	157,0	294,0	284,0	383,0	132,0	328,0
chr3:52729432-52729436:-	0.0414201	2e-05	8.93525e-05	cds	ENSG00000016864	0,247	0,312	0,202	0,181	0,69	0,160	0,130	0,93	0,100	0,76	0,75	0,145	0,96	7162	0,60	0,171
chr3:15642889-15642893:-	0.148148	2e-05	8.93525e-05	cds	ENSG00000131373	32,0	39,0	7,0	36,0	75,0	23,0	19,0	24,0	23,4	21,0	8,0	51,0	8,0	35,0	26,0	76,0
chr3:9809350-9809354:-	0.04	0.02024	0.0369678	cds	ENSG00000134072	61,0	55,0	134,0	144,0	0,0	118,0	56,0	33,0	128,0	60,0	75,0	142,0	65,0	73,0	24,1	26,0
chr3:125172653-125172657:-	0.010989	0.21827	0.291496	cds	ENSG00000114520	386,0	258,0	133,0	62,0	39,0	45,0	67,0	56,0	100,0	120,0	180,2	127,0	90,0	199,0	64,0	85,0
chr3:46722989-46722993:-	0.0540541	0.70724	0.78709	cds	ENSG00000178038	6,1	0,4	0,0	2,0	15,0	1,0	4,0	10,0	3,0	2,0	0,3	4,0	0,0	35,2	6,1	3,1
chr3:128206553-128206557:-	NA	NA	NA	utr	ENSG00000179348	0,0	3,0	0,0	0,0	1,0	4,0	4,0	2,1	3,0	10,0	0,0	0,0	2,0	11,0	5,0	0,0
chr3:139237258-139237262:-	0.00460829	0.17516	0.242259	cds	ENSG00000114115	0,42	0,365	0,4209	0,0	0,4	0,250	0,78	0,196	0,37	0,231	0,201	0,86	0,87	0,89	0,46	1216
chr3:149260121-149260125:-	0.111111	0.00016	0.00054895	cds	ENSG00000018408	59,0	32,4	64,0	0,0	8,0	112,0	28,0	208,0	89,0	57,0	10,0	17,0	85,0	62,0	33,0	7,0
chr3:178745429-178745433:-	0.133333	0.01523	0.0288348	cds	ENSG00000172667	0,18	0,23	0,10	0,20	0,0	0,5	0,14	0,15	0,31	2,13	0,80	1,10	0,19	0,5	0,13	0,0
chr3:49724379-49724383:-	NA	NA	NA	cds	ENSG00000173531	0,0	0,0	0,0	0,0	0,0	0,0	2,0	0,0	0,0	0,0	0,0	0,0	0,0	3,0	0,0	79,14
chr3:50385953-50385957:-	0.133333	0.00084	0.00242623	cds	ENSG00000114388	1,21	0,56	4,44	5,46	0,94	8,71	10,81	0,34	0,26	0,46	2,13	0,46	0,20	0,38	0,24	5,44
chr4:77252496-77252500:-	NA	NA	NA	cds	ENSG00000163749	0,0	106,2	0,0	0,0	0,0	0,0	0,0	0,0	0,0	0,0	1,0	0,0	0,0	0,0	0,0	0,0
chr4:107237083-107237087:-	0.9	0	0	utr	ENSG00000145348	0,15	0,5	0,10	0,6	0,0	0,16	9,1	0,9	0,3	0,5	0,5	1,7	0,9	1,13	0,1	0,6
chr4:177142305-177142309:-	0.00273973	0.49828	0.583834	cds	ENSG00000164122	364,1	8,0	0,0	0,0	512,0	100,0	16,0	0,0	0,0	1,0	2,0	13,0	4,0	0,0	16,0	0,0
chr4:39528902-39528906:-	0.03125	0.12863	0.185766	utr	ENSG00000109814	48,0	31,1	104,0	29,0	1,0	49,0	49,0	46,0	93,0	12,0	15,0	55,0	59,0	64,0	14,0	135,0
chr4:76434029-76434033:-	0.0869565	0.00015	0.000523315	cds	ENSG00000163743	111,1	64,3	92,3	28,0	63,6	57,0	85,0	99,0	25,2	51,0	64,2	64,6	79,0	77,0	131,0	44,3
chr4:111119677-111119681:-	0.2	0.10332	0.153865	utr	ENSG00000170522	4,0	0,0	0,0	0,0	1,0	10,0	0,0	0,0	0,0	4,0	4,0	8,0	0,0	11,0	0,0	12,3
chr4:157771372-157771376:-	0.0454545	0.03053	0.0529585	cds	ENSG00000145431	97,0	57,0	90,0	19,0	4,0	79,0	10,0	46,0	77,0	42,2	28,0	71,0	124,0	55,0	39,0	31,0
chr4:159093486-159093490:-	0.0625	0.35487	0.442503	utr	ENSG00000164125	0,0	0,8	0,12	0,26	0,0	0,1	0,16	0,0	0,9	0,2	1,15	0,26	3,0	0,0	0,28	0,5
chr4:1843073-1843077:-	0.0555556	0.41807	0.506085	cds	ENSG00000168924	22,0	13,0	9,0	4,0	44,0	0,0	18,0	6,0	25,0	6,0	6,0	8,0	2,0	7,0	17,1	16,0
chr4:123270467-123270471:+	0.0735294	6e-05	0.000235823	cds	ENSG00000138688	0,99	0,134	0,204	0,31	0,15	0,104	0,70	0,38	0,150	0,77	0,154	0,117	0,74	5,63	0,39	0,25
chr4:76521426-76521430:-	0.0357143	1	1	cds	ENSG00000138769	0,7	2,54	0,7	0,0	0,0	0,0	0,0	0,0	0,0	0,0	0,7	0,0	0,0	0,14	0,1	0,0
chr4:186696380-186696384:-	0.333333	0.00571	0.0123767	utr	ENSG00000154556	18,9	5,0	5,0	0,0	0,0	52,8	0,0	0,3	9,0	2,0	7,0	7,0	31,0	41,12	503103	17,0
chr4:119613220-119613224:+	0.015873	0.74397	0.823539	cds	ENSG00000145388	0,30	0,46	1,62	0,51	0,28	0,47	0,73	0,31	0,16	0,13	0,30	0,24	0,28	0,85	0,30	0,24
chr4:110897388-110897392:+	0.112903	0.00189	0.00471361	cds	ENSG00000138798	0,42	0,0	0,0	0,5	0,62	0,0	0,0	0,0	0,0	0,0	0,1	0,0	0,0	14110	0,4	0,0
chr4:76678723-76678727:+	0.037037	0.062	0.0979695	cds	ENSG00000138768	3104	0,45	0,71	0,47	0,157	0,63	0,40	0,40	0,58	0,2	0,31	2,52	0,45	0,63	0,37	0,7
chr4:48833267-48833271:+	0.322581	0	0	utr	ENSG00000109180	43,0	26,0	15,0	93,0	56,0	86,2	63,0	37,1	17,0	23,0	60,0	14,0	21,10	43,0	61,1	67,0
chr4:145659041-145659045:+	NA	NA	NA	cds	ENSG00000164161	0,0	0,0	0,0	0,0	0,0	0,0	0,0	0,0	0,0	0,0	9,12	0,0	0,0	0,0	0,0	0,0
chr4:8218895-8218899:+	0.0740741	0.4077	0.49741	cds	ENSG00000125089	3,0	0,0	2,0	25,2	0,0	5,0	13,0	2,6	13,0	1,3	3,0	4,0	1,0	15,0	1,0	10,0
chr4:997414-997418:+	0.357143	8e-05	0.000304785	cds	ENSG00000127415	15,0	21,0	12,1	12,0	0,0	39,0	26,6	27,0	2,0	38,0	3,0	6,0	8,0	18,3	4,0	9,5
chr4:102981543-102981547:+	0.0188679	0.45721	0.542882	cds	ENSG00000153064	0,65	0,18	0,4	0,98	0,0	0,10	0,115	0,20	0,15	5260	0,6	0,36	0,0	0,7	0,0	0,0
chr4:52709430-52709434:+	0.136364	0.00506	0.0110862	cds	ENSG00000109184	0,26	0,19	3,38	0,33	0,25	0,50	0,28	0,15	0,22	3,19	0,47	0,15	0,17	0,15	0,8	0,27
chr4:5815886-5815890:+	0.00909091	1	1	utr	ENSG00000072840	0,36	0,48	1109	0,0	0,0	0,34	0,0	0,46	0,13	0,23	0,10	0,20	0,27	0,105	0,3	0,0
chr5:98208116-98208120:-	0.181818	0.00095	0.00270619	cds	ENSG00000153922	0,29	0,70	0,36	0,82	0,0	0,35	0,21	0,31	0,25	0,10	0,21	0,3	0,18	0,30	0,33	2,9
chr5:134686512-134686516:-	0.0724638	0.00129	0.00343815	cds	ENSG00000113648	64,5	124,1	75,1	301,11	174,0	156,4	102,6	130,0	106,7	56,0	163,8	78,5	202,3	65,0	147,2	41,0
chr5:176918400-176918404:-	0.0232558	0.2604	0.339724	cds	ENSG00000196923	0,17	0,33	0,14	0,5	0,95	0,138	0,10	0,9	0,8	1,42	0,3	0,10	0,128	0,1	0,4	0,0
chr5:138378304-138378308:-	0.00422535	0.25092	0.33013	cds	ENSG00000120725	0,684	0,709	0,319	0,76	0,227	0,189	0,112	0,203	0,413	0,383	0,131	3707	0,356	0,140	0,128	0,404
chr5:74028842-74028846:-	0.333333	1e-05	4.70455e-05	cds	ENSG00000164347	4,8	0,46	0,51	0,35	0,21	0,64	0,31	0,16	0,13	0,12	0,15	0,35	0,52	0,82	7,50	0,50
chr5:75008200-75008204:-	NA	NA	NA	cds	ENSG00000152359	0,0	7,6	0,0	0,0	0,0	0,0	0,0	0,0	0,0	0,0	0,0	0,0	0,0	0,0	0,0	0,0
chr5:60200614-60200618:-	0.357143	1e-05	4.70455e-05	cds	ENSG00000049167	0,15	0,8	0,14	0,14	0,0	0,7	0,5	0,2	0,16	0,25	0,8	0,10	0,0	0,20	0,12	5,9
chr5:114588829-114588833:-	0.6	0	0	cds	ENSG00000164219	2,11	2,19	9,6	19,17	25,22	0,10	0,25	0,0	3,5	4,12	1,10	7,0	4,14	0,4	1,2	0,20
chr5:143549409-143549413:-	0.0243902	0.16651	0.232366	cds	ENSG00000145817	86,0	106,0	80,2	137,0	18,0	47,0	19,0	45,0	42,0	59,0	37,0	57,0	51,0	73,0	39,0	26,0
chr5:175394944-175394948:-	0.02	1	1	cds	ENSG00000051596	49,1	13,0	13,0	3,0	0,0	4,0	4,0	5,0	32,0	18,0	1,0	17,0	1,0	0,0	7,0	3,0
chr5:180669169-180669173:-	0.0163996	0	0	cds	ENSG00000204628	4716	3998	101951	64236	442639	184117	0,4419	0,2270	11003	81244	0,130	0,741	41230	0,1032	0,646	0,987
chr5:107559817-107559821:-	0.0537634	0.11114	0.16355	cds	ENSG00000145743	0,44	0,47	0,29	0,77	0,6	0,16	0,13	0,43	0,21	0,5	5,88	0,15	0,21	0,28	7132	0,19
chr5:1331913-1331917:-	0.0775194	0	0	cds	ENSG00000049656	177,0	241,3	114,0	178,0	29,0	122,0	223,0	131,0	133,0	119,10	44,0	184,0	184,0	225,0	59,0	273,0
chr5:137281916-137281920:-	0.0967742	0.00053	0.00166227	cds	ENSG00000031003	37,0	59,0	92,0	56,0	0,0	30,0	26,0	30,0	28,3	57,0	33,0	18,0	19,0	47,0	26,0	0,0
chr5:138779369-138779373:-	NA	NA	NA	utr	ENSG00000170464	0,0	1,40	0,0	0,0	0,0	0,0	0,0	0,5	0,4	0,8	0,0	0,0	0,0	0,0	0,1	0,0
chr5:176730407-176730411:-	0.272727	0.0525	0.084929	utr	ENSG00000169228;ENSG00000213347	4,0	3,1	8,3	12,0	0,0	10,0	0,2	4,1	3,0	8,0	0,0	7,0	1,0	2,0	0,0	2,0
chr5:102442419-102442423:-	0.363636	0.00012	0.000433256	cds	ENSG00000145723	21,0	7,0	7,4	21,0	10,0	12,0	0,0	0,0	4,0	0,0	5,0	10,0	7,0	0,0	22,0	6,0
chr5:133657481-133657485:-	NA	NA	NA	cds	ENSG00000006837	11,0	38,0	7,0	0,0	0,0	11,0	10,0	3,2	5,0	0,0	2,0	18,0	1,0	0,0	6,0	0,0
chr5:132219027-132219031:-	0.0652174	0.00813	0.0164991	cds	ENSG00000072364	0,44	0,68	0,46	0,71	0,66	0,39	0,11	0,73	0,16	0,16	3,43	0,23	0,9	0,44	0,76	0,9
chr5:176924528-176924532:-	0.047619	0.03481	0.0593874	utr	ENSG00000196923	15,0	65,0	40,2	20,0	102,0	202,0	23,0	33,0	23,0	54,0	1,0	22,0	64,0	16,0	26,1	0,0
chr5:173040129-173040133:-	0.121212	2e-05	8.93525e-05	cds	ENSG00000145919	0,156	0,89	5,79	0,86	10250	0,166	0,124	0,115	0,80	0,53	4,29	0,44	0,89	0,64	3150	0,34
chr5:89701501-89701505:-	0.0136986	0.26621	0.346575	cds	ENSG00000153140	72,0	889,0	130,0	71,0	28,0	112,0	82,0	64,0	37,0	55,0	72,1	71,0	135,0	210,0	65,0	32,0
chr5:39418278-39418282:-	NA	NA	NA	utr	ENSG00000153071;ENSG00000113600	0,3	0,2	0,0	0,0	0,0	0,0	0,0	0,0	0,2	0,0	0,0	0,0	0,0	3,0	0,0	0,1
chr5:140019194-140019198:+	0.181818	0.58438	0.670795	cds	ENSG00000113119	2,0	1,10	0,2	0,1	3,4	0,3	3,8	0,3	0,6	4,1	1,0	0,3	0,4	0,0	0,0	0,1
chr5:67511778-67511782:+	0.241379	0.08139	0.124491	utr	ENSG00000145675	9,1	3,0	2,0	22,7	0,0	10,0	1,0	4,3	2,0	1,0	8,1	1,0	1,0	6,0	73,7	1,1
chr5:80529197-80529201:+	0.31215	0.00016	0.00054895	utr	ENSG00000131730	533158	45,16	26,4	0,0	368167	16,0	4,2	1,0	6,0	38,6	10,2	80,16	13,4	17,2	1859731	0,0
chr5:109091154-109091158:+	0.126984	0.00016	0.00054895	cds	ENSG00000112893	0,52	0,44	0,28	8,55	0,5	0,25	0,46	0,27	0,38	0,11	0,30	0,29	0,24	0,43	0,5	0,39
chr5:43602852-43602856:+	NA	NA	NA	utr	ENSG00000112992	0,0	0,0	0,0	0,0	0,0	0,0	0,0	0,0	0,0	0,0	0,0	2,0	0,0	0,6	0,7	0,0
chr5:79950784-79950788:+	0.0909091	0.47768	0.565027	cds	ENSG00000113318	0,0	0,0	0,0	5,0	0,0	10,1	0,0	12,0	0,0	0,0	0,0	1,0	2,0	0,0	0,0	2,0
chr5:52216299-52216303:+	0.15625	6e-05	0.000235823	cds	ENSG00000213949	49,2	46,3	27,5	0,0	12,0	69,0	49,0	154,17	234,4	86,11	14,0	130,7	282,4	106,11	38,0	49,2
chr5:149914584-149914588:+	0.176471	6e-05	0.000235823	cds	ENSG00000070614	62,0	28,6	73,0	22,0	9,0	11,0	13,0	49,0	87,0	47,5	36,2	88,0	21,3	16,0	24,0	29,0
chr5:110430642-110430646:+	0.181818	0.01519	0.0288348	cds	ENSG00000134987	0,3	0,21	0,9	4,18	0,13	0,14	0,0	0,0	0,12	0,4	0,3	0,4	0,17	0,9	0,2	0,12
chr5:151151594-151151598:+	0.350877	0	0	utr	ENSG00000145907	8,79	0,77	5102	5159	0,108	0,76	0,71	0,65	4,89	20,37	0,33	0,40	0,64	0,63	0,50	0,37
chr5:173472847-173472851:+	0.0428571	0.62153	0.708202	utr	ENSG00000170091	0,0	1,0	0,0	0,0	0,0	16,0	0,0	0,0	0,0	0,0	67,3	0,0	6,0	0,0	0,0	0,0
chr5:176860667-176860671:+	NA	NA	NA	cds	ENSG00000198055	0,4	0,11	3,5	0,0	0,0	0,0	0,5	0,0	0,0	0,11	0,7	0,0	0,0	0,0	0,0	0,0
chr5:132202380-132202384:+	0.361111	0	0	utr	ENSG00000164405	1357,0	1085,0	1029,0	70,15	99,0	116,6	60,0	23,13	1014,0	1222,0	467,0	1561,0	1197,0	393,44	270,18	169,19
chr5:32585732-32585736:+	0.102564	1e-05	4.70455e-05	utr	ENSG00000113387	61,0	87,0	155,0	55,0	23,0	46,0	56,0	35,4	64,0	131,0	93,0	172,0	138,0	43,0	18,0	42,0
chr6:100006372-100006376:-	0.121212	1e-05	4.70455e-05	cds	ENSG00000112237	198,0	83,0	79,3	59,0	28,0	58,0	43,0	137,0	131,0	82,0	42,0	124,1	70,4	130,0	29,4	74,0
chr6:13307827-13307831:-	0.102564	0.00213	0.00518718	cds	ENSG00000145979	0,7	0,52	0,8	0,24	0,0	0,48	0,34	0,33	0,22	0,19	2,43	4,35	0,30	0,62	0,89	0,28
chr6:144281605-144281609:-	0.129032	0.01738	0.032122	utr	ENSG00000118495	13,0	25,0	27,4	9,0	10,0	13,0	22,0	23,0	16,0	3,0	2,0	2,0	19,0	13,0	8,0	1,0
chr6:32815695-32815699:-	0.0288462	0.07518	0.117009	cds	ENSG00000168394	18,0	27,0	20,0	351,0	24,0	99,0	204,0	303,9	33,0	57,0	11,0	28,0	15,0	21,0	47,0	19,0
chr6:33385023-33385027:-	0.00578035	0.13804	0.197064	cds	ENSG00000112514	0,299	0,182	0,353	0,460	0,251	0,539	0,424	0,521	0,109	0,195	0,164	1172	0,210	0,166	0,230	0,186
chr6:84884928-84884932:-	NA	NA	NA	cds	ENSG00000135315	0,5	0,0	0,1	0,6	0,0	2,3	0,0	0,0	0,0	0,5	0,2	0,0	0,0	0,0	0,0	0,0
chr6:125598247-125598251:-	0.00298507	0.36406	0.450361	cds	ENSG00000111906	503,0	544,0	359,0	131,0	99,0	157,0	178,0	121,0	162,0	334,1	559,0	339,0	174,0	380,0	151,0	25,0
chr6:46133119-46133123:-	0.0413793	0.08104	0.124261	cds	ENSG00000112796	0,149	6139	0,25	0,28	0,10	0,65	0,13	0,57	0,0	1,0	0,49	0,7	0,4	1,43	0,2	0,0
chr6:86256829-86256833:-	0.0714286	0.0033	0.00761822	cds	ENSG00000135317	57,2	194,7	71,0	118,0	10,0	97,6	75,0	89,0	33,0	8,0	80,0	39,0	51,0	65,5	61,0	59,0
chr6:160113688-160113692:-	0.000206512	1	1	cds	ENSG00000112096	0,1877	0,319	0,206	0,1014	314524	0,410	0,774	0,1349	0,1660	0,426	0,199	0,294	0,887	0,1309	0,688	0,304
chr6:28226956-28226960:-	NA	NA	NA	utr	ENSG00000187626	0,0	16,12	0,0	0,0	0,0	0,0	0,0	0,0	0,0	0,0	0,0	0,0	0,0	0,0	0,0	0,0
chr6:75953432-75953436:-	0.00847458	0.03958	0.0664302	cds	ENSG00000112695	155,0	862,0	117,1	318,0	95,0	394,0	286,0	453,0	128,0	124,0	233,0	143,0	219,0	666,0	656,0	513,0
chr6:31324464-31324468:-	0.0120259	9e-05	0.000332679	cds	ENSG00000234745	144,0	152,0	6,0	4843,0	170,0	204,0	1290,0	2136,26	788,0	1051,0	38,0	390,0	134,0	34,0	185,0	76,0
chr6:40999774-40999778:-	NA	NA	NA	cds	ENSG00000124602	1,0	0,0	0,0	0,0	0,0	0,0	0,0	0,0	0,0	1,0	0,1	0,0	0,0	18,0	0,0	13,0
chr6:136682142-136682146:-	0.00851064	0.66924	0.752895	cds	ENSG00000135525	129,0	143,0	19,0	11,0	0,0	35,0	0,0	7,0	17,0	1,0	233,2	22,0	17,0	37,0	12,0	29,0
chr6:33254571-33254575:-	0.147059	0.00055	0.00170775	cds	ENSG00000227057	34,0	37,0	29,5	20,0	68,0	26,0	17,2	29,0	22,0	31,0	8,0	10,0	27,0	21,0	15,0	41,0
chr6:31125943-31125947:-	0.1	0.19903	0.26869	utr	ENSG00000204536	18,2	40,0	7,0	0,0	3,0	0,2	8,0	6,0	14,0	2,0	2,0	14,1	1,0	12,0	0,0	2,0
chr6:25138297-25138301:-	0.272727	0.002	0.00490909	utr	ENSG00000168405	0,16	0,22	0,21	0,6	0,13	0,0	0,5	0,10	2,7	3,8	0,2	0,6	2,9	0,7	0,13	0,6
chr6:169051460-169051464:+	0.00401606	0.75291	0.830474	cds	ENSG00000112562	0,30	0,262	0,136	0,0	0,80	1248	0,53	0,47	0,74	0,27	0,1	0,24	0,24	0,10	0,34	0,3
chr6:90348390-90348394:-	0.107143	0.00051	0.00163253	cds	ENSG00000083099	7,0	19,0	7,0	44,0	43,0	78,0	6,0	38,0	0,0	4,0	25,3	8,0	1,0	16,0	102,0	38,0
chr6:30685021-30685025:-	0.285714	0.00031	0.00102399	utr	ENSG00000137337	55,0	46,0	44,7	5,0	0,0	3,0	0,0	1,0	35,6	15,6	20,0	7,0	13,0	4,0	3,0	1,0
chr6:54212312-54212316:+	NA	NA	NA	cds	ENSG00000137251	0,0	0,0	0,0	0,0	3,0	0,0	0,0	0,0	0,0	0,0	0,0	0,0	0,0	0,18	0,0	0,0
chr6:46623768-46623772:+	0.363636	0.00707	0.0146838	cds	ENSG00000153291	0,0	0,5	4,7	0,0	0,0	0,0	0,0	0,6	0,3	0,0	0,24	0,0	0,9	0,0	0,1	0,0
chr6:109763829-109763833:+	0.6875	0	0	cds	ENSG00000135587	28,0	72,0	9,0	5,11	23,0	10,0	5,0	16,0	3,0	9,5	2,0	1,0	0,0	29,0	11,0	18,0
chr6:170176766-170176770:+	0.0121951	1	1	cds	ENSG00000130023	0,80	1,81	0,56	0,13	0,13	0,19	0,10	0,0	0,37	0,33	0,12	0,39	0,15	0,44	0,13	0,27
chr6:167436120-167436124:+	0.1875	0	0	cds	ENSG00000213066	0,30	0,258	6,26	0,30	0,0	0,25	0,36	0,15	0,7	0,8	0,16	0,14	0,10	0,67	0,23	0,32
chr6:31600770-31600774:+	0.00218818	0.83734	0.905903	cds	ENSG00000204469	333,0	912,2	722,0	227,0	115,0	154,0	204,0	154,0	372,0	280,0	219,0	169,0	258,0	134,0	87,0	40,0
chr6:29796090-29796094:+	NA	NA	NA	cds	ENSG00000204632	0,0	0,0	0,0	0,0	0,1	0,0	1,0	1,0	0,0	0,0	0,0	0,0	0,0	0,0	0,0	0,0
chr6:52960463-52960467:+	0.0543478	2e-05	8.93525e-05	cds	ENSG00000112146	132,0	123,0	100,0	208,0	24,0	287,0	200,0	66,0	21,0	66,0	145,0	94,0	66,0	174,10	100,0	210,0
chr6:31712077-31712081:+	0.475	0.00714	0.0147798	cds	ENSG00000204410;ENSG00000255152	3,6	35,5	6,0	0,0	0,0	3,0	0,0	5,0	1,0	9,3	0,0	3,0	0,0	4,6	0,0	0,0
chr6:30877837-30877841:+	0.333333	7e-05	0.000268333	cds	ENSG00000213780;ENSG00000137411	0,20	0,18	0,12	0,0	0,7	0,13	0,0	0,6	0,7	0,19	0,6	0,14	0,2	5,10	0,3	0,10
chr6:88218890-88218894:+	0.0126582	0.77714	0.851153	cds	ENSG00000213204;ENSG00000164414	0,34	0,68	1,78	0,83	0,6	0,61	0,80	0,47	0,25	0,16	0,11	0,22	0,72	0,65	0,24	0,44
chr6:7108294-7108298:+	0.142857	0.18962	0.258232	utr	ENSG00000124782	11,0	7,0	3,5	3,0	10,0	3,0	0,0	0,0	12,2	3,3	0,0	10,0	3,5	11,0	6,0	1,0
chr6:44216514-44216518:+	0.580645	0	0	cds	ENSG00000096384	5,0	10,0	10,0	2,0	13,18	8,0	1,0	3,0	2,0	3,0	25,0	2,0	9,0	1,0	3,0	1,0
chr6:44108836-44108840:+	0.0181818	0.44643	0.535199	cds	ENSG00000137216	26,0	82,0	23,0	24,0	87,0	70,0	24,0	117,0	21,0	17,0	41,0	21,0	43,0	36,0	57,0	54,1
chr6:41757071-41757075:+	0.0536585	0	0	utr	ENSG00000124593;ENSG00000214736	17360	18347	0,280	0,567	11194	0,466	0,315	0,237	0,159	9351	0,164	0,184	0,232	4289	8222	0,251
chr6:33176674-33176678:+	0.0451128	0.00015	0.000523315	cds	ENSG00000204227	0,438	0,173	0,243	0,104	0,53	0,111	0,50	0,53	0,111	6127	0,97	0,114	0,89	0,112	0,34	0,45
chr7:44364955-44364959:-	0.027027	0.48729	0.574207	cds	ENSG00000058404	10,0	3,0	0,0	0,0	73,0	0,0	0,0	0,0	0,0	0,0	22,0	0,0	0,0	2,0	36,1	0,0
chr7:38781580-38781584:-	0.142857	0	0	cds	ENSG00000006715	0,87	0,62	0,76	0,162	0,33	12,79	0,39	0,18	0,29	0,61	0,106	0,64	0,66	0,67	0,33	3,18
chr7:100283596-100283600:-	0.00909091	1	1	cds	ENSG00000146830	109,1	77,0	80,0	16,0	27,0	13,0	30,0	15,0	89,0	74,0	30,0	45,0	37,0	15,0	31,0	14,0
chr7:557030-557034:-	0.189189	3e-05	0.000131197	cds	ENSG00000197461	11,0	31,0	29,0	0,0	28,0	29,0	19,0	30,7	37,0	37,0	39,0	16,0	26,0	10,0	18,0	0,0
chr7:102100050-102100054:-	NA	NA	NA	cds	ENSG00000160993	22,0	11,0	13,0	9,0	6,0	9,0	1,0	0,0	2,0	1,0	11,0	10,0	6,3	9,0	5,0	4,0
chr7:27204759-27204763:-	NA	NA	NA	cds	ENSG00000078399;ENSG00000257184	0,0	0,0	0,0	0,0	7,0	8,3	0,0	0,0	0,0	0,0	0,0	0,0	1,0	3,0	0,0	0,0
chr7:2270179-2270183:-	0.5	0	0	utr	ENSG00000002822	0,17	0,28	1,25	0,40	0,36	6,6	0,19	0,18	0,18	0,25	3,9	0,12	0,20	0,22	0,16	0,5
chr7:121738798-121738802:-	0.111111	0.09122	0.137161	cds	ENSG00000008311	18,0	12,0	13,0	8,0	0,0	24,3	6,0	14,0	13,0	20,0	11,0	4,0	12,0	42,0	23,1	31,0
chr7:141631519-141631523:-	NA	NA	NA	cds	ENSG00000258227	0,0	2,6	13,0	6,0	0,0	0,0	0,0	0,0	4,0	2,0	7,0	0,0	0,0	0,0	0,0	0,0
chr7:150774713-150774717:-	NA	NA	NA	cds	ENSG00000164896	1,6	0,0	0,0	0,0	2,0	0,0	0,0	0,0	0,0	0,0	2,0	0,0	0,0	5,0	0,1	0,0
chr7:43690210-43690214:-	NA	NA	NA	utr	ENSG00000106603	5,3	3,0	1,0	2,0	0,0	9,0	0,0	0,0	5,0	2,0	1,0	2,0	4,0	6,0	0,0	10,0
chr7:100888240-100888244:-	0.0152672	0.00103	0.00288122	cds	ENSG00000214253	355,0	137,0	225,0	191,0	413,0	489,0	226,0	370,0	237,0	168,0	129,2	237,0	197,0	176,0	215,0	339,0
chr7:100175119-100175123:-	0.0108696	0.45443	0.540615	cds	ENSG00000077454	51,0	152,0	91,1	116,0	16,0	23,0	149,0	45,0	4,0	28,0	8,0	25,0	31,0	21,0	13,0	9,0
chr7:3020149-3020153:-	0.4375	0.00683	0.0143501	utr	ENSG00000198286	0,1	0,0	0,0	0,16	0,0	0,0	0,5	0,0	0,0	7,9	0,0	0,0	0,0	0,0	0,0	0,0
chr7:150775928-150775932:-	0.0465116	0.04426	0.0734602	cds	ENSG00000164896	63,0	42,0	41,2	47,0	37,0	61,0	95,0	33,0	28,0	47,0	10,0	51,0	58,0	36,0	36,0	47,0
chr7:99002480-99002484:-	0.0666667	1	1	cds	ENSG00000106244	0,1	0,5	0,2	0,0	0,2	0,6	0,8	0,7	0,13	0,2	1,14	0,8	0,3	0,3	0,1	0,1
chr7:150490171-150490175:-	0.00202429	0.17799	0.245082	cds	ENSG00000106565	0,253	0,268	2986	0,777	0,19	0,123	0,694	0,396	0,325	0,1470	0,126	0,228	0,829	0,1824	0,307	0,4783
chr7:6737315-6737319:-	0.0208333	0.80436	0.874794	cds	ENSG00000164631	44,0	16,0	47,1	56,0	0,0	19,0	15,0	25,0	1,0	14,0	15,0	6,0	17,0	15,0	4,2	7,0
chr7:150820970-150820974:+	0.0588235	0.11466	0.167831	cds	ENSG00000133612	0,28	0,6	0,24	0,44	0,29	0,50	3,48	0,30	0,22	0,15	0,7	0,13	0,17	0,2	0,7	0,10
chr7:99677158-99677162:-	0.173913	0.04054	0.0677424	utr	ENSG00000166526	3,0	14,2	14,2	40,6	24,0	43,0	0,0	10,0	16,0	5,4	3,1	5,0	2,0	11,0	19,4	2,3
chr7:45151237-45151241:-	0.0671642	0.00055	0.00170775	utr	ENSG00000136270	5291	3234	0,178	0,81	0,107	0,56	2,73	0,8	9125	0,161	0,83	5130	4,58	0,66	0,26	0,25
chr7:42972116-42972120:+	0.1875	0.00071	0.00211976	cds	ENSG00000106591	27,0	13,3	16,0	17,0	1,0	57,0	34,0	26,0	0,0	25,0	1,2	9,0	27,0	28,0	23,0	45,2
chr7:155511138-155511142:+	NA	NA	NA	cds	ENSG00000184863	8,0	1,0	0,2	46,0	21,0	25,0	45,0	11,0	0,0	15,0	1,0	4,0	8,0	0,0	14,0	1,0
chr7:99217617-99217621:+	0.285714	0.02406	0.0431121	cds	ENSG00000197037	24,1	10,0	17,4	15,0	8,0	11,0	2,0	0,0	6,1	8,0	2,0	0,0	10,4	0,0	5,0	2,1
chr7:44152509-44152513:+	0.0108108	0.01696	0.0314393	cds	ENSG00000106624	249,0	863,0	1019,0	12,0	90,0	900,0	524,0	639,0	832,0	597,0	55,0	183,2	585,0	190,0	60,0	31,0
chr7:100450458-100450462:+	NA	NA	NA	utr	ENSG00000146828	2,3	0,4	2,1	14,5	0,0	1,5	7,2	1,1	3,2	4,0	0,0	0,4	0,2	0,0	0,0	0,1
chr7:44099045-44099049:+	0.0263158	0.04058	0.0677424	cds	ENSG00000136279	0,88	0,44	0,72	0,313	0,51	0,102	0,62	0,125	0,79	0,154	0,20	0,74	0,69	0,82	1,37	0,57
chr7:856307-856311:+	0.0322581	0.77009	0.844922	cds	ENSG00000164828	0,8	0,40	0,17	0,46	0,23	0,22	0,26	0,31	0,25	0,13	1,30	0,28	0,28	0,27	0,20	0,2
chr7:27834062-27834066:+	0.0103627	0.09004	0.135716	cds	ENSG00000106052	0,275	2191	0,219	0,279	0,94	0,222	0,134	0,134	0,118	0,104	0,58	0,90	0,154	0,87	0,200	0,106
chr7:76180836-76180840:+	NA	NA	NA	utr	ENSG00000243566	1,5	0,0	1,2	0,7	0,0	0,0	0,17	0,0	0,0	0,0	0,1	0,0	0,0	6,0	0,0	0,0
chr7:99156641-99156645:+	0.0416667	1	1	utr	ENSG00000197343	2,0	0,0	0,0	23,1	0,0	10,0	0,0	2,0	0,0	0,0	0,1	0,0	0,0	1,0	2,0	3,0
chr7:66270384-66270388:+	0.0882353	0.00166	0.00424222	cds	ENSG00000154710;ENSG00000243335	73,0	96,0	52,0	29,0	20,0	22,0	0,0	5,0	24,0	31,3	44,0	21,0	45,0	48,0	10,0	22,0
chr7:30185916-30185920:+	0.0173913	0.294	0.375667	cds	ENSG00000180354	22,0	22,0	32,0	39,0	26,0	67,0	21,0	51,0	113,2	20,0	314,0	172,0	89,0	143,0	28,0	5,0
chr7:33192464-33192468:+	0.130435	0.01197	0.0233021	cds	ENSG00000122507	19,0	20,3	24,0	10,0	14,0	50,0	0,0	7,0	5,0	3,0	9,0	12,0	24,0	3,0	18,0	0,0
chr7:80303464-80303468:+	0.0134357	0.00044	0.00142312	utr	ENSG00000135218	69,0	58,0	2,0	614,0	86,0	255,0	198,0	176,0	732,0	140,0	0,0	2238,0	514,7	0,0	1159,0	20,0
chr7:154720731-154720735:+	NA	NA	NA	cds	ENSG00000214106	0,4	0,9	0,4	0,1	0,5	0,10	0,19	0,19	0,2	0,7	0,5	0,16	0,11	0,8	1,1	0,0
chr7:90034923-90034927:+	0.232323	0.02638	0.0466723	utr	ENSG00000157224	4,0	4,0	6,0	0,0	0,0	37,14	0,0	23,3	5,4	4,0	4,0	3,0	7,0	13,5	42,2	15,5
chr8:146005612-146005616:-	0.214286	0.13002	0.187337	cds	ENSG00000196378	11,3	10,1	11,3	0,0	0,0	18,0	0,0	6,0	3,0	10,0	6,0	0,0	1,0	0,0	2,0	0,0
chr8:74203782-74203786:-	NA	NA	NA	cds	ENSG00000147604	0,2	0,0	2,2	0,2	0,0	0,4	0,1	0,1	0,1	0,2	0,0	0,0	0,0	0,0	0,0	0,0
chr8:133622407-133622411:-	0.177778	6e-05	0.000235823	cds	ENSG00000129295	8,0	119,0	30,0	0,0	0,0	0,0	0,0	9,0	0,0	5,0	8,0	19,0	5,0	37,8	0,0	4,0
chr8:80679227-80679231:-	NA	NA	NA	cds	ENSG00000164683	0,0	0,0	0,0	0,0	0,0	0,0	0,0	0,0	0,0	4,1	0,8	0,6	0,0	0,0	0,1	0,0
chr8:40438679-40438683:-	0.0714286	0.30293	0.386282	cds	ENSG00000165061	0,15	0,0	0,0	0,17	0,0	0,0	0,0	0,0	0,0	0,0	1,13	0,0	0,0	0,0	0,1	0,0
chr8:101589242-101589246:-	0.046875	1	1	cds	ENSG00000174226	0,0	0,12	0,0	0,0	0,0	3,61	0,0	0,0	0,0	0,0	0,4	0,0	0,0	0,0	0,0	0,0
chr8:82395329-82395333:-	0.00271003	0.55687	0.643978	cds	ENSG00000170323	363,0	71,0	15,0	0,0	104,0	401,0	444,0	394,0	15157,21	368,1	2,0	8252,8	2228,0	21,0	361,0	3,0
chr8:99057735-99057739:-	0.00154679	0.38115	0.469631	utr	ENSG00000156482	724,1	683,0	1543,0	1763,0	721,0	1112,0	1056,0	805,0	1291,2	1674,1	66,0	607,0	1093,0	88,0	224,0	287,0
chr8:117864182-117864186:-	0.038835	0.00142	0.00375243	cds	ENSG00000164754	2179	0,217	0,76	0,163	0,94	0,149	0,120	0,138	0,60	0,66	0,106	0,39	4,99	0,92	0,206	0,38
chr8:120844717-120844721:-	0.181818	0.00587	0.0125699	cds	ENSG00000064313	0,19	0,9	0,7	0,8	0,9	0,5	0,0	0,2	0,33	0,6	0,13	4,18	0,25	5,1	0,5	0,11
chr8:103226281-103226285:-	0.0111111	0.55626	0.643978	cds	ENSG00000048392	400,0	89,1	69,0	34,0	57,0	24,0	22,0	77,0	73,0	41,0	167,0	59,0	36,0	44,0	68,0	19,0
chr8:124360422-124360426:-	0.147059	0.00641	0.0136322	cds	ENSG00000156802	9,0	15,0	3,0	17,0	15,0	5,0	0,0	27,0	8,0	4,0	2,0	0,0	0,0	8,0	29,5	25,0
chr8:94807736-94807740:+	0.0108696	1	1	cds	ENSG00000164953	18,0	22,0	30,0	7,0	0,0	9,0	5,0	16,0	0,0	1,0	7,0	9,0	7,0	19,0	91,1	7,0
chr8:144662675-144662679:-	0.00925926	0.10291	0.153623	cds	ENSG00000104529	160,0	104,0	112,0	309,0	226,0	529,0	428,0	411,0	192,0	198,0	33,0	98,0	221,0	110,0	107,1	115,0
chr8:145725583-145725587:+	0.125	0.05173	0.0840951	cds	ENSG00000160972	28,0	14,2	21,0	4,0	4,0	16,0	7,1	8,0	3,0	13,0	14,0	5,0	7,0	17,0	6,0	14,0
chr8:125516511-125516515:-	0.615385	0.00299	0.00700675	cds	ENSG00000147687	5,14	0,2	7,8	1,0	0,0	8,5	0,0	0,0	0,14	0,5	0,0	0,1	0,0	0,0	0,0	0,0
chr8:145159758-145159762:+	0.0149813	0.11486	0.167831	utr	ENSG00000179632	0,51	0,39	0,25	0,221	0,288	4263	0,223	0,203	0,39	0,15	0,8	0,55	0,94	0,53	0,177	0,43
chr8:21777296-21777300:+	0.025641	0.06474	0.102039	cds	ENSG00000130227	0,128	0,181	3114	0,71	0,17	0,31	0,52	0,8	0,107	0,45	0,152	0,96	0,58	0,33	0,24	0,9
chr8:145065973-145065977:+	0.0344828	0	0	cds	ENSG00000178719	159,0	58,0	109,0	539,0	252,9	599,0	301,0	505,0	170,0	84,0	69,0	92,0	72,0	401,0	102,0	467,0
chr8:110346632-110346636:+	0.555556	0	0	utr	ENSG00000120533	45,3	50,1	29,0	12,0	0,0	25,0	12,15	14,0	28,0	13,3	15,0	25,0	14,5	21,0	2,0	16,0
chr8:41348133-41348137:+	0.0377358	0.01112	0.021784	utr	ENSG00000147533	0,55	0,131	0,89	0,23	0,0	0,11	0,0	0,8	4102	0,73	0,133	0,92	0,132	0,67	0,3	0,5
chr8:24201098-24201102:+	0.0952381	0.11619	0.169376	cds	ENSG00000042980	6,0	27,0	7,0	25,0	0,0	6,0	35,3	21,0	1,0	76,8	3,0	0,0	5,0	5,0	0,0	0,0
chr8:134145901-134145905:+	0.0003698	1	1	cds	ENSG00000042832	1232438	0,11	0,6	0,8	0,0	0,1	0,0	0,0	0,3	0,2	0,0	0,1	0,3	0,5	0,0	0,0
chr8:96044323-96044327:+	1	0	0	cds	ENSG00000156170	10,15	11,5	5,1	0,0	22,0	15,4	24,17	0,17	5,0	4,4	19,11	4,7	6,2	5,0	25,8	4,14
chr9:140007808-140007812:-	0.0441176	0.00076	0.00222623	cds	ENSG00000176978	0,155	0,195	0,58	0,124	0,29	4101	0,86	0,65	0,137	0,103	0,46	0,132	0,119	3,65	0,54	0,29
chr9:135979133-135979137:-	0.0882353	0.00503	0.0110767	cds	ENSG00000160271	19,0	6,0	50,0	18,0	31,3	20,0	47,0	94,0	34,0	44,0	110,0	29,1	28,0	32,0	16,0	2,0
chr9:40784476-40784480:-	NA	NA	NA	cds	ENSG00000196409	0,0	2,0	8,1	0,0	0,0	0,0	0,0	0,0	0,0	0,0	5,0	4,0	0,0	0,0	2,0	0,0
chr9:32988076-32988080:-	0.884034	0	0	cds	ENSG00000137074	29,20	40,11	21,14	8,16	7,0	16,15	15,51	2,33	16,1	26,13	20,21	15,13	9,4	26,6	14,2	10,1
chr9:90588836-90588840:-	0.0294118	0.42007	0.507516	cds	ENSG00000156345	45,0	46,0	33,1	4,0	0,0	5,0	11,0	0,0	9,0	24,0	50,0	13,0	20,0	8,0	4,0	0,0
chr9:125693715-125693719:-	NA	NA	NA	utr	ENSG00000171448	4,0	6,0	5,0	0,0	0,0	5,0	2,0	0,0	0,0	0,0	0,0	1,0	0,0	0,0	0,1	0,0
chr9:16435031-16435035:-	NA	NA	NA	cds	ENSG00000173068	0,0	0,1	3,0	0,0	0,0	4,0	0,0	0,0	6,0	0,0	0,0	0,0	0,0	0,0	0,0	0,0
chr9:139758267-139758271:-	0.00367107	0.00925	0.0187109	cds	ENSG00000107223	51357	0,886	0,1201	0,532	0,521	0,788	0,514	0,665	0,954	0,884	1852	0,840	0,883	0,824	0,341	0,569
chr9:116037657-116037661:-	0.384615	0	0	utr	ENSG00000176386	10,69	5,85	14,75	0,63	0,20	0,76	0,33	0,32	15,24	3,29	0,5	0,45	0,46	1,1	2,18	0,27
chr9:110251444-110251448:-	0.0483871	0.05041	0.0825979	cds	ENSG00000136826	0,26	0,36	0,64	0,40	0,60	3,59	0,39	0,127	2,71	0,39	0,1	0,64	0,24	0,6	0,25	0,1
chr9:131784556-131784560:-	0.012987	0.82425	0.894859	cds	ENSG00000148341	1,76	0,37	0,60	0,29	0,50	0,141	0,53	0,60	0,43	0,36	0,65	0,14	0,34	0,65	0,19	0,16
chr9:127703249-127703253:-	NA	NA	NA	utr	ENSG00000136935	7,0	3,0	3,0	0,0	5,0	4,0	2,0	0,0	7,0	1,3	0,0	1,0	0,0	0,0	0,0	2,0
chr9:114873929-114873933:-	0.4	0.00093	0.00266143	cds	ENSG00000106868	0,0	0,11	0,10	0,9	0,0	0,6	0,10	0,12	0,3	1,17	0,5	0,7	0,0	6,9	0,0	0,1
chr9:136341354-136341358:-	0.2	0.05598	0.0889094	cds	ENSG00000160326	0,2	0,2	0,0	0,17	0,0	0,2	0,7	0,3	2,8	0,14	0,1	0,2	0,0	0,0	0,2	0,0
chr9:140007196-140007200:-	0.0344828	0.00407	0.0091575	cds	ENSG00000176978	158,2	282,0	95,0	213,0	101,0	229,2	112,4	81,0	160,1	161,0	78,0	158,0	133,0	118,0	70,0	89,0
chr9:130931330-130931334:-	0.0629921	0	0	cds	ENSG00000148337	286,0	702,0	453,0	221,0	114,0	324,0	142,0	119,8	297,0	284,0	188,0	248,0	428,0	219,0	103,0	36,0
chr9:131370325-131370329:+	0.0288462	0.00091	0.00261625	cds	ENSG00000197694	0,133	0,222	0,226	0,146	0,90	3101	0,87	0,62	0,121	0,93	0,255	0,165	0,61	0,108	0,83	0,25
chr9:88556185-88556189:+	NA	NA	NA	utr	ENSG00000135040	0,28	0,15	0,31	0,8	1,0	0,1	0,0	0,0	0,10	0,1	0,17	0,12	0,21	0,6	0,7	0,0
chr9:130929037-130929041:-	0.00813008	0.07151	0.111577	cds	ENSG00000148337	194,0	591,0	372,0	121,0	152,0	243,0	116,0	169,0	273,0	244,2	183,0	198,0	401,0	155,0	78,0	28,0
chr9:36087955-36087959:+	0.0645161	0.01784	0.032777	cds	ENSG00000122707	0,35	0,26	0,61	0,6	0,14	0,25	0,32	0,30	0,100	2,29	0,6	0,19	0,77	0,3	0,9	0,0
chr9:32386437-32386441:+	NA	NA	NA	utr	ENSG00000122729	0,0	2,0	1,0	0,0	29,0	2,0	0,0	0,4	0,0	0,0	0,0	0,0	0,0	0,0	0,3	9,0
chr9:35800839-35800843:+	0.0816327	0.00969	0.0194113	cds	ENSG00000159899	45,0	74,0	46,0	0,0	54,0	107,6	55,0	26,0	72,0	25,0	17,0	56,0	45,4	13,0	18,0	12,0
chr9:35828830-35828834:+	NA	NA	NA	utr	ENSG00000137103	0,0	3,2	0,0	0,0	0,0	0,0	0,0	0,0	0,0	0,0	0,0	0,0	0,0	0,0	0,0	0,0
chr9:140671293-140671297:+	0.111111	0.01538	0.0289424	cds	ENSG00000181090	0,26	0,36	0,37	0,28	0,17	0,29	0,5	0,10	0,15	0,8	0,3	0,21	2,16	0,6	0,10	0,8
chr9:101810122-101810126:+	0.0134228	0.23903	0.315917	cds	ENSG00000204291	49,0	172,0	117,0	0,0	26,0	71,0	85,0	40,0	168,0	147,2	3,0	217,0	65,0	47,0	91,0	0,0
chr9:127965346-127965350:+	0.0526316	0.19403	0.262511	cds	ENSG00000136933	24,0	44,0	26,0	22,0	31,0	21,0	22,0	4,0	12,0	18,1	16,0	23,0	31,0	16,0	10,0	56,0
chr9:90341165-90341169:+	0.846154	0	0	utr	ENSG00000135047	1,26	2,27	6,14	0,1	0,0	0,25	0,43	0,32	0,25	0,6	4,50	11,2	4,27	9154	1,14	6,57
chr9:33318825-33318829:+	0.105263	2e-05	8.93525e-05	cds	ENSG00000086102	0,176	0,43	0,69	0,36	0,77	0,50	0,53	0,51	0,40	6,51	0,43	0,42	4,54	0,76	0,32	0,30
chr9:5563212-5563216:+	0.407407	0.00283	0.00665693	cds	ENSG00000197646	8,0	0,0	4,0	9,0	9,0	15,0	0,0	16,11	8,4	8,0	0,0	11,0	2,0	0,0	4,0	7,0
chr9:130162282-130162286:+	0.108108	0.03195	0.0552673	cds	ENSG00000136856	0,11	0,38	0,19	0,5	0,34	4,33	0,7	0,3	0,5	0,7	0,6	0,3	0,9	0,6	0,9	0,15
chr9:130005529-130005533:+	0.4	0.00082	0.00237953	cds	ENSG00000136895	4,1	0,0	13,3	0,0	6,0	28,0	0,0	0,0	0,0	1,2	12,8	0,0	0,0	3,0	1,2	0,0
chr9:100124720-100124724:+	NA	NA	NA	cds	ENSG00000197816	0,1	2,36	0,9	0,1	0,0	0,0	0,3	0,6	0,5	0,7	0,0	0,0	0,0	0,3	0,2	0,2
chr9:72785544-72785548:+	0.307692	7e-05	0.000268333	cds	ENSG00000165072	4,9	8,68	0,26	0,0	0,6	13,90	0,5	0,74	0,12	0,13	0,1	0,35	0,123	0,11	2,7	0,5
chr9:37120621-37120625:+	0.518519	0.01065	0.0210626	utr	ENSG00000147905	5,0	26,9	12,2	13,14	14,9	11,4	0,0	13,0	7,2	8,0	5,0	1,0	9,0	1,0	9,0	5,0
chr10:71921370-71921374:-	0.0779221	0	0	cds	ENSG00000079332	0,262	0,226	0,335	0,180	0,43	6,71	0,58	0,135	0,591	0,149	0,122	10608	0,138	0,95	0,70	0,65
chr10:79554602-79554606:-	0.159091	4e-05	0.00016898	cds	ENSG00000151208	0,95	0,65	0,67	0,0	0,47	0,94	5,76	7,37	0,26	0,7	0,17	0,40	0,19	0,17	0,6	0,7
chr10:126477607-126477611:-	0.958333	0	0	cds	ENSG00000203791;ENSG00000258539	16,36	25,9	16,29	20,38	7,13	8,9	15,0	28,11	6,12	13,12	8,16	1,23	9,9	3,18	9,21	6,12
chr10:103345618-103345622:-	0.1875	0.00073	0.00216904	cds	ENSG00000166169	15,2	52,0	13,3	38,7	49,0	33,0	16,0	13,0	3,0	12,0	2,0	22,0	23,0	15,0	7,0	3,0
chr10:125843747-125843751:-	NA	NA	NA	utr	ENSG00000182022	0,0	0,0	0,0	0,11	0,0	0,0	0,0	0,0	0,0	2,0	0,0	0,0	0,0	0,0	0,0	0,0
chr10:90699259-90699263:-	0.000529942	0.11279	0.165585	cds	ENSG00000107796	0,1267	0,4744	0,3472	0,24	0,1145	0,17031	0,2296	23772	0,1646	0,6176	0,101	0,1914	0,3370	0,1120	0,396	0,229
chr10:74790024-74790028:-	0.0583333	4e-05	0.00016898	cds	ENSG00000122884	335,11	166,0	197,0	71,0	232,0	124,0	113,7	116,0	87,0	51,0	33,0	46,0	257,0	87,0	182,0	21,0
chr10:120096737-120096741:-	NA	NA	NA	utr	ENSG00000165669	0,0	3,0	0,0	0,0	0,0	0,0	0,0	0,0	0,1	0,0	0,4	0,0	0,0	9,0	0,0	0,0
chr10:98319411-98319415:-	0.0192926	0.00052	0.001656	cds	ENSG00000077147	0,258	0,234	0,221	0,287	0,77	6305	0,253	0,271	0,184	0,99	0,143	0,153	0,269	0,207	0,160	0,145
chr10:44141507-44141511:-	0.5	0	0	cds	ENSG00000169740	10,23	0,35	2,43	7,7	0,18	0,92	0,104	0,30	0,14	12,24	0,30	9,23	0,40	0,46	11,40	0,15
chr10:30024679-30024683:-	0.925926	0	0	utr	ENSG00000197321	3,0	5,0	0,5	0,0	11,0	0,0	0,0	0,0	0,0	4,0	0,0	0,0	2,25	0,4	0,0	0,0
chr10:64975308-64975312:-	0.553191	0	0	cds	ENSG00000171988	0,17	0,12	0,7	7,34	26,21	0,25	0,20	0,19	4,25	0,8	0,4	0,8	3,18	0,13	0,13	0,1
chr10:76994817-76994821:-	0.05	0.5365	0.625078	cds	ENSG00000165644	19,1	5,0	4,0	10,0	7,0	11,0	5,0	13,0	8,1	10,0	0,0	5,0	16,0	40,0	9,0	30,0
chr10:99497079-99497083:+	0.6	0.00197	0.00485464	utr	ENSG00000155256	4,0	0,0	5,1	2,0	0,0	13,0	4,6	0,0	2,4	2,0	5,0	0,0	0,0	2,0	1,1	2,1
chr10:295025-295029:+	0.0204082	0.00061	0.00188463	cds	ENSG00000259741;ENSG00000015171	0,330	0,261	0,220	0,111	0,94	0,142	0,100	0,158	0,136	0,179	0,265	0,142	0,283	4192	0,201	0,68
chr10:38403806-38403810:+	NA	NA	NA	cds	ENSG00000075407	0,20	0,0	0,13	0,13	0,9	0,5	0,4	0,6	0,0	0,0	0,4	0,4	0,20	0,0	1,4	0,0
chr10:86259716-86259720:+	0.0625	0.00946	0.0190736	cds	ENSG00000107771	17,0	12,0	14,0	0,0	165,0	48,0	0,0	11,0	8,0	9,0	45,0	41,0	45,3	4,0	171,0	5,0
chr10:13158337-13158341:+	0.0136364	9e-05	0.000332679	cds	ENSG00000123240	0,493	0,338	0,374	0,200	0,3005	0,275	0,208	6434	0,331	0,150	0,231	0,381	0,313	0,123	0,430	0,80
chr10:127529900-127529904:+	0.0254545	0.26882	0.348512	cds	ENSG00000107949	24,0	268,7	59,0	17,0	72,0	70,0	32,0	25,0	8,0	26,0	25,0	20,0	103,0	58,0	28,0	65,0
chr10:124768584-124768588:+	0.583333	0	0	cds	ENSG00000196177	0,0	0,0	1,15	0,0	7,5	0,22	0,0	0,7	0,8	0,15	4,24	0,19	0,9	0,25	0,0	0,202
chr10:88439276-88439280:+	0.162791	0	0	cds	ENSG00000122367	219,0	69,0	4,0	0,0	818,0	15,0	14,0	1,0	5,0	36,7	21,0	86,0	6,0	0,0	1932,8	0,0
chr10:38384558-38384562:+	0.5	0.00164	0.00420843	utr	ENSG00000075407	2,7	1,2	1,3	16,0	11,8	12,4	10,8	12,3	7,0	1,3	3,0	1,0	16,0	0,1	5,5	0,3
chr10:124914629-124914633:+	0.0125	0.07787	0.120477	cds	ENSG00000154473	158,2	475,0	238,0	204,0	59,0	107,0	184,0	64,0	167,0	132,0	210,0	114,0	213,0	73,0	47,0	34,0
chr10:111765906-111765910:+	0.75	7e-05	0.000268333	utr	ENSG00000148700	0,0	6,6	0,0	0,0	0,0	4,12	0,0	14,0	2,0	0,0	8,0	0,0	0,0	0,0	4,4	0,0
chr10:85902511-85902515:+	0.00226757	0.2755	0.354949	cds	ENSG00000165678	440,1	487,0	185,0	706,0	855,0	568,0	375,0	425,0	199,0	155,0	455,0	416,0	271,0	708,0	1977,0	679,0
chr11:111740950-111740954:-	0.153846	0.1562	0.219457	utr	ENSG00000258529;ENSG00000086848	1,12	0,8	2,11	0,19	0,10	3,26	0,23	0,7	1,6	0,1	0,3	0,5	0,3	0,17	0,3	0,8
chr11:45939250-45939254:-	0.0178571	1	1	cds	ENSG00000121680	16,0	13,0	5,0	55,1	23,0	33,0	15,0	14,0	5,0	9,0	7,0	12,0	6,0	15,0	5,0	17,0
chr11:62407098-62407102:-	0.00257732	0.86585	0.927207	cds	ENSG00000089597	387,1	214,0	276,0	391,0	77,0	176,0	98,0	145,0	310,0	138,0	83,0	145,0	133,0	142,0	117,0	100,0
chr11:118110921-118110925:-	NA	NA	NA	cds	ENSG00000160588	0,14	0,5	0,7	0,35	0,0	0,7	0,19	0,25	0,2	0,2	0,0	0,12	0,0	0,0	1,3	0,2
chr11:64535038-64535042:-	0.10936	0.06887	0.107729	cds	ENSG00000168066	4136	19169	16208	11210	12119	12182	11133	20125	13101	11148	5,43	9,85	12,97	7,79	2,40	10,65
chr11:57194534-57194538:-	0.45	0	0	utr	ENSG00000134802	48,0	26,0	29,0	59,0	4,0	22,18	22,13	9,0	53,3	38,0	1,0	24,0	28,4	7,0	18,0	33,4
chr11:64896030-64896034:-	0.0961538	1e-05	4.70455e-05	cds	ENSG00000162298	0,38	0,59	0,50	0,46	0,37	5,47	0,124	0,81	0,37	0,109	0,26	0,26	0,27	0,52	0,7	0,103
chr11:78282379-78282383:-	0.125	0.01236	0.0239861	cds	ENSG00000137513	14,2	16,0	19,0	22,0	60,0	38,0	1,0	12,0	11,0	11,0	5,0	4,0	3,0	0,0	37,0	18,0
chr11:33891886-33891890:-	NA	NA	NA	utr	ENSG00000135363	0,8	0,0	0,0	0,2	0,2	0,0	0,0	0,0	0,0	2,3	0,3	0,3	0,0	0,0	0,0	0,0
chr11:6452870-6452874:-	NA	NA	NA	cds	ENSG00000110169	0,0	0,0	0,0	0,0	0,0	3,0	0,0	3,0	0,0	2,0	0,0	0,0	4,0	0,0	0,0	5909,20
chr11:105892562-105892566:-	NA	NA	NA	utr	ENSG00000170903	1,0	2,0	1,0	0,0	2,0	0,0	5,0	0,0	6,0	0,0	2,0	2,0	0,0	0,0	2,1	0,0
chr11:117691573-117691577:-	0.000168691	1	1	cds	ENSG00000137731	8,0	10,0	9,0	27,0	0,0	0,0	22,0	0,0	2,0	19,0	0,0	3,0	4,0	5927,1	1,0	44,0
chr11:65325099-65325103:-	0.0821918	0.1472	0.207753	cds	ENSG00000168056	104,2	83,3	151,3	7,0	21,0	67,6	17,0	47,0	35,0	64,2	24,0	74,1	88,1	38,0	32,1	1,0
chr11:800130-800134:-	0.166667	0.28819	0.369002	cds	ENSG00000177595	3,0	10,0	7,0	5,0	3,0	15,3	6,0	4,0	6,0	9,0	1,0	0,0	1,0	3,0	2,0	7,0
chr11:10011039-10011043:-	0.689655	0	0	cds	ENSG00000133812	0,61	0,36	0,51	0,16	0,0	0,28	20,9	0,30	0,72	0,16	0,23	0,49	0,55	0,17	0,28	0,1
chr11:18110872-18110876:-	0.142857	1e-05	4.70455e-05	cds	ENSG00000166788	7,42	0,108	0,42	0,65	0,24	0,50	0,23	0,26	0,35	0,55	0,35	0,28	0,11	0,13	0,18	0,7
chr11:116655570-116655574:-	0.25	0.00013	0.000463966	cds	ENSG00000109917	24,1	65,9	30,2	27,0	57,0	53,7	41,0	10,0	31,0	26,3	12,0	34,0	35,0	25,0	16,0	24,8
chr11:123601194-123601198:-	0.154545	0.47928	0.565842	cds	ENSG00000166261	0,8	7,2	8,1	3,7	7,0	8,0	15,18	4,0	6,2	4,1	0,0	0,0	3,0	1,0	1,0	0,2
chr11:47195309-47195313:-	0.1	7e-05	0.000268333	cds	ENSG00000149182	89,0	62,0	40,0	63,0	45,5	37,0	8,0	20,0	56,0	74,0	61,0	46,0	40,0	36,0	23,0	36,0
chr11:7023939-7023943:-	NA	NA	NA	cds	ENSG00000149050	4,2	13,0	25,0	0,0	0,0	14,0	0,0	0,0	3,0	1,0	1,0	0,0	5,0	7,0	1,0	0,0
chr11:111275341-111275345:-	NA	NA	NA	cds	ENSG00000110777	0,0	0,0	2,0	0,0	0,0	0,0	0,0	0,4	0,0	0,0	0,0	0,0	0,0	0,0	0,0	0,0
chr11:68673707-68673711:+	0.4	0	0	cds	ENSG00000132740	21,0	82,1	6,0	8,0	16,0	24,0	3,0	0,0	9,0	11,0	6,0	6,0	13,0	2,0	11,0	9,6
chr11:64136070-64136074:+	NA	NA	NA	cds	ENSG00000162302	0,13	0,7	0,27	0,78	0,14	0,22	0,11	0,22	0,14	0,10	0,7	0,18	1,4	0,18	0,17	0,10
chr11:33061749-33061753:+	NA	NA	NA	utr	ENSG00000176148	0,0	5,1	0,0	0,0	0,0	0,0	0,7	0,0	0,0	0,0	0,0	0,1	0,0	0,0	0,0	0,3
chr11:1459622-1459626:+	NA	NA	NA	cds	ENSG00000174672	2,0	1,0	0,0	0,0	0,0	0,0	0,0	0,0	0,0	0,0	31,5	0,0	0,0	0,0	0,0	0,0
chr11:63965443-63965447:+	NA	NA	NA	cds	ENSG00000168439	2,0	0,8	0,1	0,1	0,6	0,0	0,1	0,0	0,0	0,0	0,1	0,1	0,3	0,3	0,1	0,3
chr11:65770307-65770311:+	NA	NA	NA	utr	ENSG00000175334	0,0	0,4	2,0	0,0	0,0	0,0	8,0	0,0	0,0	12,0	0,0	6,0	6,0	0,0	0,0	0,0
chr11:62496402-62496406:+	NA	NA	NA	cds	ENSG00000162222	0,0	0,0	1,0	6,0	0,0	0,0	0,0	0,0	0,0	0,0	0,0	0,0	0,0	0,1	0,0	0,0
chr11:65348594-65348598:+	0.0833333	1e-05	4.70455e-05	cds	ENSG00000173442	0,177	0,137	9117	0,206	0,160	10123	0,92	4,44	0,136	0,191	0,20	0,62	2220	0,43	0,49	0,11
chr11:57365196-57365200:+	0.0387597	9e-05	0.000332679	utr	ENSG00000149131	173,1	322,0	432,8	0,0	77,0	117,0	253,0	318,0	1137,6	372,4	6,0	280,0	571,0	46,0	42,0	248,10
chr11:65484454-65484458:+	0.06	5e-05	0.000204276	cds	ENSG00000172977	127,0	150,0	110,0	115,0	140,0	249,13	130,0	86,0	52,0	92,0	67,0	44,0	61,0	90,0	71,0	47,3
chr11:47436457-47436461:+	0.461538	2e-05	8.93525e-05	cds	ENSG00000165915	0,22	6,38	2,35	0,10	0,4	3,53	0,7	0,58	1,13	2,21	2,9	6,7	2,11	0,66	2,22	0,13
chr11:833023-833027:+	0.126917	6e-05	0.000235823	utr	ENSG00000177697	13,87	12145	5,65	11,48	12115	20316	78361	50368	22152	15,98	3,5	21202	13201	5,58	33238	14,83
chr11:67163643-67163647:+	0.307692	0.13943	0.198137	cds	ENSG00000172613	0,1	0,6	0,2	4,9	0,0	0,11	0,2	1,12	0,1	0,4	0,1	0,3	0,3	2,8	0,2	0,0
chr11:22249133-22249137:+	0.0196078	1	1	cds	ENSG00000171714	26,0	0,0	0,0	10,0	8,0	0,0	0,0	0,0	0,0	0,0	4,0	1,0	5,0	2,0	50,1	1,0
chr11:44941547-44941551:+	0.04	0.0229	0.0414603	cds	ENSG00000157570	0,39	0,21	0,117	4,96	0,25	0,106	0,49	0,56	0,4	0,52	0,6	0,30	0,119	0,24	0,122	0,19
chr11:32610279-32610283:+	0.00761905	0.00394	0.00891982	cds	ENSG00000149100	383,0	521,4	776,0	645,0	406,0	494,0	347,0	287,0	348,0	295,0	160,0	267,0	441,0	449,0	203,0	158,0
chr11:68183996-68184000:+	0.0338983	0.03282	0.0564577	cds	ENSG00000162337	57,2	45,0	69,0	0,0	18,0	145,0	60,0	23,0	96,0	43,0	4,0	98,0	76,0	48,0	67,0	99,0
chr11:73669466-73669470:+	0.0222222	1	1	cds	ENSG00000187726	0,0	44,1	17,0	0,0	0,0	0,0	0,0	17,0	0,0	0,0	1,0	0,0	0,0	0,0	0,0	0,0
chr11:17308261-17308265:+	1	0	0	utr	ENSG00000070081	11,16	10,35	10,25	10,0	0,20	0,0	0,0	11,0	0,10	17,4	0,3	0,0	0,11	0,15	0,11	1,4
chr11:45924736-45924740:+	NA	NA	NA	cds	ENSG00000121653	2,0	4,0	2,0	0,0	0,0	0,0	0,0	0,0	2,0	0,0	13,1	0,0	0,0	1,0	2,0	0,0
chr11:66046005-66046009:+	NA	NA	NA	cds	ENSG00000174871	0,0	0,0	0,0	0,0	0,0	0,0	0,0	0,7	0,0	0,0	3,38	0,0	0,0	0,0	0,0	0,0
chr11:44616276-44616280:+	0.0714286	0.00053	0.00166227	cds	ENSG00000085117	48,0	26,0	77,0	78,6	15,0	42,0	63,0	144,0	61,0	70,0	53,0	55,0	31,0	48,0	19,0	28,0
chr11:107940917-107940921:+	0.321429	0	0	cds	ENSG00000166266	49,0	41,0	28,0	9,0	45,0	22,0	5,0	19,9	10,0	22,0	40,0	29,0	34,0	11,0	60,0	14,0
chr11:12160008-12160012:+	0.666667	4e-05	0.00016898	utr	ENSG00000133816	4,3	22,0	2,0	23,2	38,23	18,9	7,4	8,9	4,0	7,0	4,8	1,0	12,0	8,2	12,2	1,0
chr11:46751112-46751116:+	NA	NA	NA	cds	ENSG00000180210	0,0	0,0	0,0	0,0	0,0	0,0	0,0	0,0	0,0	0,0	0,0	0,0	0,0	0,0	0,0	3595,11
chr11:2923591-2923595:+	0.0666667	0.39639	0.484563	utr	ENSG00000110628	0,23	0,3	0,15	0,22	0,3	0,10	0,9	0,4	0,8	0,0	0,0	0,3	0,4	0,1	0,1	2,28
chr11:77532284-77532288:+	0.145299	0	0	utr	ENSG00000087884	3,51	6,60	0,65	0,20	0,99	17100	0,42	0,62	1,76	0,27	0,25	2118	0,78	0,49	4185	0,37
chr11:120295125-120295129:+	0.0338983	0.448	0.536046	cds	ENSG00000196914	42,0	20,0	33,0	8,0	18,0	14,0	12,0	61,0	57,2	41,0	30,0	14,0	28,0	32,0	25,0	15,0
chr11:108004661-108004665:+	0.0569106	0	0	cds	ENSG00000075239	0,162	7116	0,76	0,61	0,505	0,171	0,28	0,82	1144	0,74	0,67	0,195	0,53	0,261	0,910	0,1262
chr11:47600887-47600891:+	0.106383	0	0	cds	ENSG00000213619	44,5	30,0	27,0	74,0	160,0	63,3	92,0	43,0	16,0	42,5	29,0	37,0	32,0	94,8	186,0	99,0
chr11:67049833-67049837:+	0.037037	0.26828	0.348512	cds	ENSG00000173020	0,16	0,24	0,34	0,289	0,26	0,18	0,68	0,21	1,26	0,63	0,36	0,20	0,31	0,17	0,21	0,9
chr11:763941-763945:+	0.0430769	0.00013	0.000463966	cds	ENSG00000177156	7199	0,155	5153	7760	2155	0,246	0,153	0,169	1241	0,119	2112	5262	0,209	14311	0,42	2168
chr11:68133167-68133171:+	0.133333	0.01339	0.0257436	cds	ENSG00000162337	0,22	0,4	0,25	0,0	0,6	0,15	0,14	0,13	0,27	0,7	0,0	0,16	0,24	2,13	0,25	0,36
chr11:126310211-126310215:+	NA	NA	NA	utr	ENSG00000110080	0,0	0,0	0,0	0,0	0,0	0,0	0,0	0,0	2,0	0,0	0,0	0,2	0,0	0,0	0,0	0,0
chr11:67351316-67351320:+	0.0199667	1e-05	4.70455e-05	cds	ENSG00000084207	861,3	445,1	697,2	733,0	553,0	1046,0	452,0	927,0	563,0	538,0	153,0	445,0	589,12	1013,0	123,0	55,0
chr11:65770038-65770042:+	0.0526316	0.01621	0.030139	utr	ENSG00000175334	0,188	0,99	0,61	0,17	0,28	0,45	0,14	0,34	0,27	0,52	0,42	0,56	3,54	0,20	0,15	0,19
chr11:706285-706289:+	0.1	0.13112	0.188485	utr	ENSG00000177106	0,26	0,9	2,18	0,0	0,0	0,7	0,0	0,8	0,0	0,2	0,0	0,9	0,0	0,12	0,1	0,11
chr12:56629481-56629485:+	0.0322581	0.49439	0.580371	cds	ENSG00000139540	0,1	0,1	0,0	0,0	0,0	0,0	0,0	0,0	0,0	0,0	0,0	0,3	0,31	2,60	0,0	0,25
chr12:131357175-131357179:+	0.157895	0.00193	0.00479412	cds	ENSG00000132341	5,0	51,0	18,0	42,0	5,0	4,0	28,0	6,0	19,0	22,0	16,3	4,0	11,0	8,0	5,0	3,0
chr12:57625697-57625701:+	0.0408163	0.04331	0.0721059	cds	ENSG00000182199	47,2	50,0	49,0	142,0	103,0	55,0	98,0	65,0	42,0	57,1	13,0	18,0	55,0	51,0	16,0	262,0
chr12:53453752-53453756:+	0.669683	0.00063	0.00191779	cds	ENSG00000111077	2,11	2,8	0,7	0,0	7,0	0,0	9,0	0,3	14,3	6,14	0,0	7,8	1,0	0,0	0,3	0,0
chr12:10464215-10464219:+	NA	NA	NA	cds	ENSG00000134539	0,0	4,0	0,0	172,0	0,0	0,0	22,0	15,0	0,0	13,0	0,0	0,0	0,0	0,0	0,3	3,0
chr12:69004833-69004837:+	NA	NA	NA	utr	ENSG00000127314	4,0	1,2	0,0	0,0	0,0	0,0	0,0	7,0	0,2	0,0	2,0	6,0	0,0	5,1	0,0	0,0
chr12:50036800-50036804:+	0.103896	0.00109	0.00298189	cds	ENSG00000110844	100,0	87,2	74,0	0,0	106,0	69,8	12,0	30,0	22,0	28,0	32,0	11,0	6,0	47,0	28,0	15,0
chr12:57914527-57914531:+	NA	NA	NA	utr	ENSG00000166987	0,0	2,0	0,0	0,0	0,0	0,0	0,0	0,0	0,3	0,0	0,0	0,0	0,0	0,0	1,0	0,0
chr12:27470953-27470957:+	0.0338983	0.10535	0.156406	cds	ENSG00000211455	57,2	31,0	36,0	65,0	0,0	68,0	70,0	70,0	59,0	25,0	9,0	17,0	30,0	30,0	69,0	20,0
chr12:27786390-27786394:+	0.0169492	0.43664	0.525491	cds	ENSG00000110841	0,83	0,60	0,122	0,0	0,5	0,14	0,4	0,26	1,58	0,31	0,26	0,33	0,57	0,28	0,116	0,24
chr12:53579261-53579265:+	0.133333	0.00786	0.0161625	cds	ENSG00000139651	28,0	1,0	13,2	14,0	33,0	16,0	37,0	26,0	29,0	35,0	3,0	16,0	13,0	5,0	9,0	3,0
chr12:48167220-48167224:+	0.0294118	0.18361	0.251704	cds	ENSG00000211584	0,212	0,56	0,175	0,17	0,26	0,22	0,26	1,33	0,56	0,26	0,92	0,62	0,35	0,58	0,18	0,8
chr12:101520853-101520857:+	0.114286	0.61471	0.703011	utr	ENSG00000151572	0,0	11,3	3,0	0,0	0,0	0,0	0,0	0,0	0,0	0,0	9,1	0,0	0,0	0,0	0,0	0,0
chr12:113812813-113812817:+	0.0240964	0.2424	0.319597	cds	ENSG00000151176	37,0	81,2	145,0	38,0	87,0	46,0	43,0	41,0	84,0	25,0	27,0	86,0	18,0	29,0	41,0	30,0
chr12:9247577-9247581:-	NA	NA	NA	cds	ENSG00000175899	0,0	4,0	0,0	0,0	0,0	0,0	0,0	0,16	0,0	0,0	0,0	0,0	0,0	0,0	0,0	0,0
chr12:30878899-30878903:-	0.266667	0.00012	0.000433256	cds	ENSG00000110888	18,2	42,0	36,0	0,0	0,0	20,0	25,0	16,0	7,0	5,0	11,4	7,0	0,0	16,0	18,0	8,0
chr12:57923109-57923113:+	NA	NA	NA	utr	ENSG00000166987	1,1	0,3	0,2	0,5	0,0	0,1	0,0	0,0	0,1	0,4	0,0	0,2	0,0	0,0	0,1	0,6
chr12:54736072-54736076:+	0.0209524	1e-05	4.70455e-05	cds	ENSG00000111481	234,0	112,0	207,0	677,0	353,0	565,0	485,0	514,11	130,0	117,0	99,0	113,0	86,0	196,3	333,0	558,0
chr12:57928070-57928074:-	0.00398406	0.72777	0.807045	cds	ENSG00000175203	0,254	0,251	0,236	0,181	0,249	0,314	1250	0,191	0,340	0,137	0,165	0,170	0,206	0,156	0,153	0,50
chr12:109999220-109999224:-	0.0714286	0.00137	0.00363577	cds	ENSG00000139428	1146	4,59	7,91	0,17	0,21	0,52	0,13	0,23	0,62	0,58	0,51	0,89	0,38	0,67	0,34	0,131
chr12:6574055-6574059:-	0.0041841	1	1	cds	ENSG00000139190	12,0	5,0	7,0	9,0	0,0	4,0	14,0	9,0	8,0	12,0	238,1	0,0	21,0	4,0	0,0	0,0
chr12:118519927-118519931:-	0.25	0.00173	0.00438502	cds	ENSG00000176834	3,9	0,2	0,8	0,0	0,0	0,6	0,33	0,14	0,6	0,3	0,1	0,3	0,1	0,17	0,14	0,2
chr12:117612455-117612459:-	0.105769	5e-05	0.000204276	cds	ENSG00000135108	96,0	48,4	75,0	30,0	93,11	49,0	30,0	72,0	20,0	18,0	51,0	15,0	40,0	40,0	67,0	20,0
chr12:132862831-132862835:-	NA	NA	NA	cds	ENSG00000182870	0,1	0,2	0,0	0,0	0,0	0,0	0,0	0,0	0,0	0,0	2,12	0,0	0,0	0,0	0,0	0,0
chr12:53946324-53946328:-	0.0121951	0.57962	0.6678	cds	ENSG00000170653	104,0	95,0	81,1	44,0	23,0	39,0	43,0	35,0	105,0	40,0	56,0	54,0	101,0	63,0	65,0	17,0
chr12:100166695-100166699:-	NA	NA	NA	cds	ENSG00000185046	2,24	0,8	0,4	0,0	0,0	0,0	0,0	0,0	0,0	0,0	0,3	0,0	0,0	0,0	0,0	0,0
chr12:31457915-31457919:-	0.650338	0	0	utr	ENSG00000139146	0,4	0,4	4,0	16,10	0,0	2,0	0,0	0,0	13,3	6,31	2,0	1,0	0,0	0,0	0,0	0,0
chr12:7077054-7077058:-	0.047619	0	0	cds	ENSG00000215021	223,0	123,0	368,4	408,0	345,9	655,0	291,1	204,0	275,0	344,3	127,0	140,7	333,0	349,0	129,0	276,2
chr12:96422832-96422836:-	0.0414938	0.00065	0.00196902	cds	ENSG00000111144	110,0	35,0	232,4	703,0	78,0	231,10	93,0	265,0	64,0	51,0	22,0	120,0	81,0	46,0	99,0	33,0
chr12:118558833-118558837:-	1	0	0	utr	ENSG00000176834	0,0	0,0	0,0	0,0	0,0	0,0	0,0	13,0	0,0	0,0	0,0	0,0	0,0	0,0	0,0	0,24
chr12:1058767-1058771:-	NA	NA	NA	utr	ENSG00000002016	5,0	0,0	2,0	0,0	0,0	13,2	8,0	0,0	0,0	0,2	0,0	2,0	1,1	0,0	2,1	0,0
chr12:29509314-29509318:-	0.179487	0	0	cds	ENSG00000087502	64,14	107,0	83,3	150,0	96,0	138,7	139,0	57,0	81,0	54,1	62,3	69,9	113,0	67,0	106,0	68,0
chr12:15865782-15865786:-	NA	NA	NA	utr	ENSG00000151491	0,0	0,0	0,0	0,0	0,0	0,0	0,5	0,0	3,14	0,0	0,0	0,0	0,0	0,0	0,0	0,1
chr12:53565661-53565665:-	0.25	0.00371	0.00843923	cds	ENSG00000139631	0,9	0,7	0,14	0,0	0,4	3,9	0,9	0,11	0,19	0,5	0,2	0,31	0,4	0,4	0,7	0,2
chr13:113833275-113833279:-	0.0444444	0.00164	0.00420843	cds	ENSG00000126226	3,83	6129	0,95	0,97	0,53	0,161	0,191	0,93	0,27	4,92	0,16	0,63	0,78	0,88	0,59	0,55
chr13:96589173-96589177:-	0.0714286	0.36177	0.449318	cds	ENSG00000102595	0,19	0,9	0,11	0,0	0,0	0,4	0,0	0,5	0,4	0,9	1,13	0,20	0,28	0,13	0,4	0,4
chr13:95243106-95243110:-	0.428571	0	0	cds	ENSG00000088451	18,0	8,0	18,0	34,0	0,0	26,0	0,0	14,0	18,0	15,0	6,0	19,0	24,0	16,0	8,0	8,6
chr13:24436436-24436440:-	NA	NA	NA	cds	ENSG00000027001	0,101	0,55	0,61	0,9	0,78	0,57	0,1	0,52	0,35	0,22	1,6	0,38	0,18	0,109	0,44	0,31
chr13:45915172-45915176:-	0.00212465	0.00321	0.00746596	cds	ENSG00000133112	0,3873	13474	0,4090	37993	713726	47805	0,8221	39540	0,3391	0,3537	0,683	0,1968	0,5202	31409	23594	53023
chr13:49775362-49775366:+	NA	NA	NA	cds	ENSG00000102531	0,0	0,0	0,0	0,0	0,0	0,0	0,0	0,0	2,0	0,0	0,0	0,4	0,0	0,0	0,0	0,0
chr13:41636849-41636853:+	0.0377358	0.07799	0.120477	cds	ENSG00000120688	0,39	0,76	0,24	0,56	0,130	2,51	0,27	0,35	0,18	0,26	0,72	0,13	0,52	0,43	0,71	0,9
chr13:44454252-44454256:+	NA	NA	NA	utr	ENSG00000179630	0,0	0,2	0,0	0,0	0,0	0,0	0,0	0,0	1,0	0,1	0,1	0,6	0,0	0,5	0,3	0,1
chr13:113845181-113845185:-	0.358209	0	0	cds	ENSG00000126226	0,122	0,149	0,122	0,89	0,43	24,43	0,53	0,44	0,42	0,97	0,21	0,54	0,42	0,61	0,91	0,39
chr13:113801807-113801811:+	0.0833333	0.06791	0.106495	cds	ENSG00000126218	0,14	0,115	1,45	0,0	0,1	0,107	0,43	0,57	0,20	3,33	0,1	0,12	0,14	0,1	0,20	6330
chr13:28222587-28222591:+	0.0278746	0.00099	0.0027945	cds	ENSG00000186184	0,107	0,250	0,106	0,180	0,112	8279	0,100	0,182	0,126	0,101	0,53	0,108	0,198	0,69	0,65	0,30
chr13:28004759-28004763:+	0.00770416	0.00075	0.00220735	cds	ENSG00000122034	310,0	644,5	368,0	738,0	490,0	404,0	632,0	355,0	383,0	713,0	244,0	574,0	439,0	265,0	529,0	448,0
chr14:61448406-61448410:+	NA	NA	NA	cds	ENSG00000139974	0,0	12,14	1,0	0,8	0,0	6,0	0,0	0,6	0,0	0,0	5,0	1,0	2,2	0,8	1,0	0,0
chr14:105954598-105954602:+	0.00629723	0.02409	0.0431121	cds	ENSG00000213145;ENSG00000257341	73,0	465,0	108,0	1694,0	101,0	366,0	789,5	1723,0	244,0	403,0	42,0	658,0	515,0	158,0	113,0	7,0
chr14:104573679-104573683:+	0.00680272	1	1	cds	ENSG00000166183	0,3	0,1	0,5	0,0	0,0	0,3	0,5	0,4	0,0	0,1	0,0	0,1	0,2	0,0	0,12	1146
chr14:105212723-105212727:+	0.0107527	0.22724	0.302176	cds	ENSG00000185100	71,0	92,1	3,0	0,0	964,0	6,0	16,0	3,0	11,0	6,0	24,0	46,0	24,0	14,0	186,0	37,0
chr14:24784223-24784227:+	0.18022	0.19118	0.25922	utr	ENSG00000213903	0,0	0,0	0,1	47,18	0,0	0,7	0,0	0,0	7,3	19,16	0,3	4,0	1,0	1,7	0,1	0,0
chr14:105834481-105834485:+	0.015625	0.70031	0.78359	cds	ENSG00000179364	0,62	0,95	0,50	0,27	0,141	0,46	0,31	0,32	0,50	0,16	1,63	0,56	0,31	0,27	0,35	0,17
chr14:65878708-65878712:+	0.941176	0	0	utr	ENSG00000033170	0,0	0,3	0,12	0,0	16,1	0,0	0,0	0,17	0,1	0,0	1,9	0,6	0,8	0,0	0,0	0,0
chr14:70233969-70233973:+	0.380364	0	0	utr	ENSG00000100650	54109	5,3	37,30	48190	3,4	52,84	11,53	31,64	22,55	38,67	16,21	8,35	4,0	11,19	23,72	32,66
chr14:73603288-73603292:+	0.434783	0	0	utr	ENSG00000080815	9100	5,38	2,43	0,31	0,9	0,27	0,23	0,0	0,55	10,13	3,58	1,37	8,35	0,27	0,8	2,0
chr14:24607609-24607613:+	0.0169851	9e-05	0.000332679	cds	ENSG00000092010	372,3	317,0	495,0	1054,0	206,3	612,0	463,8	685,2	346,0	658,1	89,0	266,0	394,0	644,2	253,4	324,0
chr14:74489848-74489852:+	0.125	0.00615	0.0131242	cds	ENSG00000119636	12,0	120,0	21,3	0,0	0,0	0,0	0,0	16,0	0,0	7,0	4,0	0,0	0,0	2,0	0,0	0,0
chr14:45537843-45537847:+	0.8	0	0	cds	ENSG00000198718	0,9	0,44	0,22	0,0	0,5	8,2	0,49	0,7	0,1	0,5	0,24	0,7	0,12	0,5	0,13	0,7
chr14:74424977-74424981:+	0.08	0.02838	0.0499263	cds	ENSG00000119723	2,23	0,18	0,19	0,5	0,22	0,32	0,6	0,0	0,5	0,24	0,6	0,27	0,0	0,57	0,65	0,24
chr14:95078781-95078785:+	0.211712	0.05279	0.084929	cds	ENSG00000196136	37172	9,65	59287	0,0	11,22	44139	59253	28142	11,33	24,98	46146	16,36	29,99	159711	23,84	392817257
chr14:23299150-23299154:+	0.238095	0	0	cds	ENSG00000172590	41,0	47,0	41,0	53,0	64,4	56,0	75,0	20,0	47,0	64,2	11,0	17,0	32,10	51,0	55,2	72,6
chr14:94038431-94038435:+	NA	NA	NA	cds	ENSG00000133958	0,0	1,0	1,0	0,0	0,0	0,0	0,0	0,0	0,0	0,0	5,3	0,0	0,0	0,0	0,0	0,0
chr14:62117736-62117740:+	NA	NA	NA	cds	ENSG00000232774;ENSG00000258989	0,0	8,2	1,0	0,0	0,0	0,0	0,0	0,0	0,0	3,0	0,0	0,0	0,0	2,0	0,0	0,0
chr14:23884891-23884895:-	NA	NA	NA	cds	ENSG00000092054	0,1	0,0	0,0	0,0	0,0	0,0	0,0	0,0	0,0	0,0	0,0	0,0	0,0	0,0	5,2	0,0
chr14:50895379-50895383:-	0.030303	0.038	0.0642997	cds	ENSG00000012983	85,0	93,0	157,0	9,0	27,0	91,0	68,0	152,0	49,0	64,2	85,0	76,0	63,0	57,0	31,0	19,0
chr14:24910879-24910883:-	0.135135	1e-05	4.70455e-05	cds	ENSG00000100445	64,10	26,0	30,0	102,0	87,0	124,0	88,0	92,5	29,0	23,0	14,1	31,1	28,0	65,2	132,0	63,0
chr14:21487793-21487797:-	0.0481928	0	0	cds	ENSG00000165795	0,189	0,68	0,165	0,31	0,1060	0,406	0,261	0,213	4,79	0,49	0,425	0,165	0,150	0,204	0,449	0,391
chr14:102822104-102822108:-	0.0952381	0	0	cds	ENSG00000100865	146,4	276,4	87,2	134,0	68,0	76,8	46,0	92,0	129,0	127,0	210,3	143,0	146,1	107,0	42,0	100,0
chr14:23889049-23889053:-	0.000110522	1	1	cds	ENSG00000092054	0,941	0,306	0,0	0,0	0,1740	0,0	0,6	0,0	0,0	0,0	0,2	0,296	0,0	0,0	19047	0,0
chr14:24680616-24680620:-	0.195946	0	0	cds	ENSG00000254505;ENSG00000254692;ENSG00000100926	6209	4215	12157	0,305	0,72	23531	29119	15187	7228	6168	7122	10290	28305	3231	3112	0,94
chr14:65544057-65544061:-	0.0645161	0.32677	0.412725	cds	ENSG00000125952	0,0	0,0	0,3	2,29	0,13	0,0	0,28	0,3	0,6	0,1	1,4	0,5	0,18	0,0	0,5	0,4
chr14:24679091-24679095:-	NA	NA	NA	cds	ENSG00000254505;ENSG00000254692;ENSG00000100926	0,0	0,2	0,0	0,0	0,0	0,0	0,0	0,0	1,0	0,0	0,0	0,1	0,0	0,0	0,0	0,0
chr14:20922723-20922727:-	0.027027	0.85031	0.91674	cds	ENSG00000092094	0,19	0,9	0,21	0,41	0,16	0,34	0,34	0,5	0,10	1,36	0,4	0,15	0,13	0,14	0,18	0,2
chr14:94404043-94404047:-	0.0250896	0.05173	0.0840951	cds	ENSG00000100628	94,0	40,0	12,0	27,0	1088,28	197,0	2,0	12,0	3,0	16,0	3,0	3,0	137,0	1,0	270,0	0,0
chr14:93542935-93542939:-	0.015625	0.35557	0.442503	cds	ENSG00000100605	1,63	0,76	0,33	0,114	0,92	0,82	0,63	0,27	0,135	0,46	0,100	0,155	0,54	0,48	0,54	0,27
chr14:76121224-76121228:-	0.196429	0	0	cds	ENSG00000133935	0,141	13262	8166	0,69	0,48	0,98	0,107	0,112	0,36	0,104	11,45	2,47	0,39	0,91	3,38	0,202
chr14:65249003-65249007:-	0.0168067	0.2046	0.275611	cds	ENSG00000070182	0,265	0,12	0,5	0,2	10585	0,2	0,0	0,0	0,0	0,3	0,24	0,17	0,0	0,0	0,117	0,0
chr15:75134875-75134879:-	NA	NA	NA	cds	ENSG00000140474	0,0	0,0	3,0	0,7	0,0	2,0	5,0	0,0	0,0	0,0	0,0	2,0	4,0	3,0	1,0	1,0
chr15:39893045-39893049:-	NA	NA	NA	utr	ENSG00000150667	0,0	4,0	0,0	0,0	0,0	0,0	0,0	0,0	0,0	2,0	2,0	0,0	0,0	0,0	0,2	0,0
chr15:99512653-99512657:-	0.3	0.0462	0.0761013	cds	ENSG00000183571	16,0	4,0	0,0	0,0	7,3	0,0	0,0	0,0	0,0	0,0	0,0	0,0	0,0	0,0	2,0	0,0
chr15:52425570-52425574:-	0.0246914	0.47714	0.565027	cds	ENSG00000069966	0,46	0,66	2,79	0,87	0,10	0,81	0,25	0,9	0,25	0,28	0,17	0,9	0,42	0,35	0,12	0,26
chr15:64204102-64204106:-	0.0148515	0.89452	0.956105	cds	ENSG00000035664	3199	0,2	0,4	0,18	0,24	0,1	0,3	0,15	0,32	0,11	0,7	0,44	0,13	0,2	0,14	0,0
chr15:71405969-71405973:-	NA	NA	NA	utr	ENSG00000225362	0,0	98,27	0,0	0,0	0,0	0,0	0,0	0,0	0,0	0,0	0,0	0,0	0,0	0,0	0,0	0,0
chr15:42454225-42454229:-	0.025974	0.05145	0.0840801	cds	ENSG00000166887	0,88	0,43	0,85	0,94	0,95	0,83	0,95	0,43	0,59	0,120	2,75	0,96	0,43	0,59	0,55	0,21
chr15:89074839-89074843:-	NA	NA	NA	cds	ENSG00000140543	0,0	0,1	1,9	5,0	0,0	4,4	0,2	0,0	0,0	0,5	0,1	1,1	0,7	0,0	0,1	0,0
chr15:75130606-75130610:-	0.214286	0.32699	0.412725	cds	ENSG00000140474	11,3	30,3	17,2	13,0	13,0	12,1	11,2	15,0	10,0	7,0	2,0	13,1	13,0	24,2	18,0	8,0
chr15:101142321-101142325:-	1	0	0	utr	ENSG00000140471	0,29	0,20	2,22	0,38	0,12	11,0	0,0	0,22	6,6	2,9	0,23	0,13	5,6	4,14	0,4	3,0
chr15:72523236-72523240:-	NA	NA	NA	utr	ENSG00000067225	0,0	2,0	0,1	1,0	0,0	0,0	0,0	0,0	0,0	0,0	0,0	0,0	1,0	0,0	0,0	0,0
chr15:50769191-50769195:+	0.24	0.0016	0.00414	cds	ENSG00000138592	44,4	47,5	41,0	55,0	10,0	13,0	13,0	3,0	21,0	19,6	27,1	24,6	12,0	18,2	11,0	6,0
chr15:42953420-42953424:+	NA	NA	NA	cds	ENSG00000159433	0,4	0,8	0,6	0,0	0,0	0,4	0,0	0,1	0,3	2,14	1,6	0,5	0,1	0,0	0,0	0,0
chr15:78873305-78873309:+	NA	NA	NA	cds	ENSG00000169684	8,0	0,2	4,0	0,0	14,0	0,0	0,0	0,0	0,0	1,0	2,0	0,0	0,0	0,0	0,0	0,0
chr15:76209732-76209736:+	0.06	0.0132	0.0254571	cds	ENSG00000167196	0,59	0,72	3,47	0,22	0,25	0,82	0,35	0,34	0,30	0,21	0,20	0,28	0,39	0,40	0,41	0,54
chr15:83492040-83492044:+	0.0515464	0.00473	0.0105281	cds	ENSG00000156232	118,0	50,0	42,0	56,0	72,0	65,0	42,0	92,5	70,0	87,0	40,0	61,0	33,0	31,0	19,0	8,0
chr15:52861308-52861312:-	0.190476	0.00075	0.00220735	utr	ENSG00000128989	1,60	6101	0,61	3,25	0,9	0,20	0,8	0,26	5123	0,41	12164	15100	1,56	4,22	4,17	0,2
chr15:74325752-74325756:+	0.100671	0.00035	0.00115	cds	ENSG00000140464	0,31	0,30	0,39	2,52	0,8	0,56	0,33	0,116	15134	0,66	0,13	0,46	0,80	0,16	0,11	0,10
chr15:59114019-59114023:+	0.15625	0.0081	0.0164921	cds	ENSG00000128923	0,0	15,0	27,5	0,0	0,0	8,0	20,0	7,0	11,0	5,0	9,0	8,0	4,0	14,0	43,0	0,0
chr16:56458984-56458988:-	0.111111	0.00014	0.000493977	cds	ENSG00000159461	56,7	18,0	23,0	34,0	194,0	55,0	32,0	31,0	26,0	9,0	13,0	27,0	33,0	52,0	24,0	47,0
chr16:14678203-14678207:-	0.0454545	0.05261	0.084929	cds	ENSG00000140694	42,2	62,0	56,0	79,0	36,0	102,0	36,0	14,0	32,0	50,0	21,0	20,0	34,0	23,0	54,0	16,0
chr16:46796947-46796951:-	0.0982143	0.00268	0.00632806	utr	ENSG00000140795	0,0	2,0	0,0	0,0	0,88	0,0	0,0	0,0	0,0	0,0	0,0	0,4	0,0	0,0	11101	0,0
chr16:77401333-77401337:-	NA	NA	NA	cds	ENSG00000140873	0,0	0,0	0,0	0,0	0,0	0,0	0,0	0,0	0,5	0,0	4,0	0,0	5,2	0,0	0,0	0,0
chr16:58220654-58220658:-	0.0235294	0.03039	0.0528633	cds	ENSG00000070770	0,77	0,554	0,107	0,101	0,75	0,122	0,52	0,57	0,90	0,42	0,43	0,34	4166	0,58	0,35	0,21
chr16:23457133-23457137:-	0.16129	0.00023	0.00078478	cds	ENSG00000168434	38,0	61,0	31,0	27,0	9,0	48,0	2,0	51,0	16,0	39,0	21,0	12,0	10,0	26,5	16,0	7,0
chr16:89805536-89805540:-	0.111111	0.16433	0.22984	cds	ENSG00000187741	0,3	5,40	0,2	0,22	0,0	0,0	0,1	0,0	0,0	1,2	0,0	0,3	0,6	0,0	0,0	0,1
chr16:2163157-2163161:-	NA	NA	NA	cds	ENSG00000008710	0,3	0,0	0,0	0,0	0,26	3,1	0,7	0,0	0,0	0,0	0,0	0,0	0,0	0,0	0,1	0,1
chr16:684888-684892:-	0.0102041	0.86097	0.925021	cds	ENSG00000130731	32,0	97,1	65,0	79,0	126,0	261,1	96,0	184,0	51,0	65,0	74,0	35,0	119,0	64,0	75,0	85,0
chr16:87350692-87350696:-	0.142157	0.32615	0.412725	cds	ENSG00000131152;ENSG00000260456	0,0	107,97	0,0	0,3	4,0	4,0	0,0	0,2	0,0	0,1	2,3	12,6	2,0	0,2	0,2	1,1
chr16:1820885-1820889:-	0.428571	0.00105	0.002898	cds	ENSG00000103024	0,18	2,10	2,8	0,5	0,6	0,15	6,8	0,6	0,6	0,7	0,3	0,11	0,4	0,10	0,3	0,3
chr16:1820881-1820885:-	0.0465116	0.02941	0.0514468	cds	ENSG00000103024	104,0	86,2	162,2	24,0	20,0	177,0	123,6	59,0	60,0	57,0	19,0	70,0	104,0	50,0	20,0	24,0
chr16:67188998-67189002:-	0.1	0.14847	0.20907	cds	ENSG00000102871	4,0	6,0	9,0	62,0	0,0	34,0	33,0	32,0	9,1	8,0	0,0	10,0	5,0	11,0	7,0	10,0
chr16:81053799-81053803:-	NA	NA	NA	utr	ENSG00000103121	0,0	30,1	0,0	0,0	0,0	0,0	0,0	0,0	0,0	0,0	0,0	0,0	0,0	0,0	0,0	0,0
chr16:69760335-69760339:-	0.00564972	0.76987	0.844922	cds	ENSG00000181019	162,0	20,0	11,0	0,0	5,0	47,0	6,0	65,0	132,0	13,0	4,0	352,2	26,0	112,0	10,0	0,0
chr16:57219732-57219736:-	0.333333	0	0	utr	ENSG00000172775	57,18	45,11	26,10	56,20	42,3	43,0	49,0	25,7	34,17	25,12	112,29	17,0	45,2	61,6	31,4	20,4
chr16:77468498-77468502:-	NA	NA	NA	cds	ENSG00000140873	0,0	0,0	0,0	0,0	0,0	0,0	0,0	0,0	2,4	0,0	0,0	0,1	0,0	0,0	0,0	0,0
chr16:86588774-86588778:-	0.272727	0.02298	0.0414842	cds	ENSG00000103248	16,3	18,0	8,3	14,0	0,0	11,0	0,0	0,0	1,0	1,0	6,0	8,0	5,1	9,0	7,0	0,1
chr16:48121846-48121850:-	NA	NA	NA	cds	ENSG00000140798	0,0	3,2	0,0	0,0	0,0	0,0	0,0	0,0	0,0	0,0	0,0	0,0	0,0	0,0	0,0	0,0
chr16:2012493-2012497:-	0.2	0.03885	0.0653817	cds	ENSG00000140988	0,5	0,2	2,8	0,14	0,14	0,8	2,10	0,5	0,10	0,21	0,0	0,2	0,0	0,1	0,3	0,5
chr16:109412-109416:-	NA	NA	NA	cds	ENSG00000007384	0,6	0,3	1,4	0,0	0,0	0,0	0,0	0,5	0,4	0,12	0,1	0,1	0,0	0,0	0,1	0,0
chr16:57507524-57507528:-	0.36	0	0	cds	ENSG00000125170	21,0	37,0	29,0	5,0	0,0	14,0	23,0	58,0	16,9	24,0	3,0	7,0	16,0	49,0	10,0	20,0
chr16:723131-723135:+	0.0185185	0.7258	0.8063	cds	ENSG00000140983;ENSG00000102854	53,1	40,0	46,0	36,0	18,0	82,0	85,0	33,0	13,0	42,0	8,0	33,0	19,0	41,0	41,0	22,0
chr16:56852647-56852651:+	0.037037	0.23257	0.308603	cds	ENSG00000102900	0,56	0,79	0,35	0,71	0,35	0,23	0,28	0,28	0,14	0,42	0,20	0,20	0,10	0,4	1,26	0,6
chr16:15789844-15789848:+	NA	NA	NA	cds	ENSG00000072864	0,0	0,1	0,0	0,0	0,0	0,0	9,0	0,0	0,0	0,0	0,0	0,0	0,0	0,0	0,0	0,0
chr16:67038128-67038132:+	0.37037	0	0	cds	ENSG00000172824	16,0	4,0	14,0	8,0	38,0	0,0	0,0	19,0	2,0	3,0	17,10	10,0	0,0	57,0	13,0	7,0
chr16:705886-705890:+	NA	NA	NA	cds	ENSG00000161996;ENSG00000102854	0,8	0,10	1,3	0,0	0,0	0,3	0,0	0,6	0,1	0,0	1,1	0,0	0,0	0,0	0,0	0,0
chr16:2283649-2283653:+	0.142857	0.17712	0.244426	cds	ENSG00000167967	5,0	11,0	9,0	16,0	5,0	12,2	4,0	8,0	1,0	6,0	1,0	1,0	0,0	2,0	3,0	1,0
chr16:299654-299658:+	0.0779221	0.21139	0.283527	utr	ENSG00000269881;ENSG00000167930	46,2	28,0	17,0	16,0	71,6	50,0	18,0	4,0	15,1	26,0	23,0	30,0	14,0	26,0	84,3	12,0
chr16:449736-449740:+	0.011236	0.00969	0.0194113	cds	ENSG00000103202	0,280	0,607	8704	0,19	0,49	0,329	0,108	0,152	0,416	0,487	0,82	0,1006	0,553	0,123	0,65	0,128
chr16:72094093-72094097:+	NA	NA	NA	cds	ENSG00000257017;ENSG00000261701	0,0	0,0	0,0	0,0	0,0	0,0	0,0	0,0	0,0	0,0	0,0	0,0	0,0	0,0	0,0	15,73
chr16:2083424-2083428:+	NA	NA	NA	cds	ENSG00000065054	0,3	0,0	0,0	0,0	0,0	0,0	0,0	0,2	0,0	0,2	0,0	0,3	0,0	0,2	4,10	0,5
chr16:20931533-20931537:+	0.0138889	0.14361	0.203148	cds	ENSG00000102897	0,169	0,124	0,125	0,74	0,35	0,118	0,77	0,55	0,76	0,94	0,54	0,130	0,107	0,74	0,126	2142
chr16:71958721-71958725:+	NA	NA	NA	cds	ENSG00000182149	0,0	0,0	0,1	0,0	0,0	0,0	0,0	0,0	0,2	4,0	2,0	0,0	0,0	0,0	0,0	0,0
chr16:69796291-69796295:+	0.102041	0.01528	0.0288416	utr	ENSG00000198373	5,44	0,28	0,18	0,35	0,21	0,17	0,5	0,10	0,43	0,33	0,5	0,12	0,24	0,7	0,4	0,1
chr16:28722840-28722844:+	NA	NA	NA	utr	ENSG00000184110	0,0	2,0	0,0	3,0	9,2	0,0	0,0	1,0	0,0	0,0	1,0	1,0	0,0	0,0	0,0	1,0
chr16:2933364-2933368:+	0.222222	0.00105	0.002898	utr	ENSG00000162076	1,61	4,50	2,64	2,10	0,7	0,30	2,13	6,21	2,60	0,47	0,5	0,55	2,33	0,14	0,16	2,15
chr16:1259413-1259417:+	0.0357143	0.4229	0.509943	cds	ENSG00000196557	4,0	12,0	52,0	0,0	0,0	54,2	5,0	5,0	9,0	31,0	1,0	4,0	47,0	13,0	0,0	0,0
chr16:85936470-85936474:+	NA	NA	NA	utr	ENSG00000140968	0,0	0,0	0,0	0,0	0,0	0,0	0,0	0,0	0,0	1,1	0,0	0,0	0,0	0,0	0,0	0,0
chr16:85838711-85838715:+	0.00129366	0.3162	0.402377	cds	ENSG00000131143	1391,0	635,0	847,0	796,0	572,0	803,0	489,0	639,0	917,0	1062,0	772,1	1181,0	913,0	690,0	1519,0	567,0
chr16:15017644-15017648:+	0.0909091	0.41776	0.506085	utr	ENSG00000183426	26,2	10,1	11,0	0,0	0,0	13,0	0,0	0,0	7,0	16,0	1,0	15,0	3,0	3,0	0,0	0,0
chr16:88008810-88008814:+	1	0	0	cds	ENSG00000172530	2,0	0,0	0,0	0,0	0,0	0,13	0,0	0,0	2,0	0,0	0,0	0,2	11,0	0,0	0,1	0,0
chr16:66886767-66886771:+	NA	NA	NA	cds	ENSG00000168748	0,0	0,0	0,0	0,0	0,0	0,0	0,0	0,0	0,0	0,0	2,6	0,0	0,18	0,0	0,0	0,0
chr16:30733608-30733612:+	0.0833333	0.34185	0.428002	cds	ENSG00000080603	21,0	9,0	20,1	24,0	27,0	9,0	10,0	3,0	13,0	6,0	8,0	6,0	7,0	7,0	20,0	11,1
chr16:56996006-56996010:+	0.25	0.04879	0.080155	cds	ENSG00000087237	0,0	0,0	0,2	0,0	0,0	0,1	0,19	0,0	0,4	3,9	0,0	0,7	0,0	0,6	0,3	0,0
chr16:1359775-1359779:+	0.121212	0.00024	0.000814426	utr	ENSG00000103275	61,0	54,0	57,0	85,0	12,0	36,0	56,0	29,0	63,0	52,0	14,0	31,0	29,4	20,0	18,0	16,0
chr16:89160401-89160405:+	0.4	0.02473	0.0441303	utr	ENSG00000176715	2,7	0,0	2,7	0,0	0,13	0,4	0,4	0,0	2,7	0,6	1,3	4,6	0,8	1,2	0,4	0,2
chr17:42849831-42849835:+	NA	NA	NA	cds	ENSG00000073670	0,0	0,0	1,0	0,0	0,0	0,0	0,0	0,0	0,0	0,0	0,15	0,0	0,0	0,0	0,5	0,0
chr17:4722841-4722845:+	NA	NA	NA	cds	ENSG00000129219	0,2	0,6	0,20	0,0	0,0	0,5	0,7	0,5	0,20	0,8	1,3	0,1	0,6	0,3	0,4	0,3
chr17:74557481-74557485:+	0.00655738	0.258	0.338013	cds	ENSG00000163597	256,0	173,0	303,2	195,0	1083,1	286,0	248,0	503,0	286,0	158,0	39,0	193,0	216,0	108,0	242,0	103,0
chr17:79213479-79213483:+	0.4375	0.0049	0.0108675	cds	ENSG00000224877	4,0	3,0	0,1	2,0	10,7	9,7	9,0	0,0	0,0	1,3	2,0	6,0	2,4	17,1	0,1	10,0
chr17:72998324-72998328:+	0.136364	0.03831	0.0646481	cds	ENSG00000109089	0,0	16,0	8,0	2,0	4,0	2,0	3,0	18,0	12,0	4,0	19,3	2,0	16,0	5,0	9,0	0,0
chr17:7127872-7127876:+	0.00355872	0.17105	0.237103	cds	ENSG00000072778	579,0	365,0	283,1	105,0	411,0	302,0	264,0	276,0	585,0	430,0	117,0	686,0	368,0	551,0	709,0	560,2
chr17:79991476-79991480:+	0.315789	0	0	cds	ENSG00000169750	13,6	79,0	4,0	0,0	0,0	9,0	10,0	8,0	16,3	0,0	7,1	22,0	7,0	13,0	0,0	4,0
chr17:10609868-10609872:+	0.313953	0	0	cds	ENSG00000170222	17,53	14,43	6,29	0,38	0,0	27,59	8,60	5,63	0,15	1,27	1,11	2,10	0,36	6,29	1,4	4,19
chr17:80698727-80698731:+	0.00819672	0.7543	0.830532	cds	ENSG00000167363	0,83	0,103	1121	0,12	0,15	0,100	0,14	0,78	0,62	0,28	1496	0,65	0,161	0,363	0,120	0,73
chr17:76134557-76134561:+	NA	NA	NA	cds	ENSG00000167895	0,0	0,2	1,1	0,166	0,0	0,9	0,123	0,23	0,0	0,75	0,4	0,3	0,0	0,3	0,5	0,2
chr17:43212960-43212964:+	NA	NA	NA	utr	ENSG00000181513	0,0	0,0	0,0	0,0	0,0	4,1	0,0	0,0	0,0	0,0	1,0	0,0	0,0	0,0	0,0	0,0
chr17:79027540-79027544:+	0.166667	0.00347	0.00795155	cds	ENSG00000175866	3,15	0,33	0,21	0,5	0,0	0,11	0,8	0,48	0,21	0,14	2,30	0,15	0,52	0,21	0,15	0,18
chr17:73610442-73610446:+	0.0588235	0.39373	0.482261	utr	ENSG00000188126;ENSG00000266714	25,0	16,0	46,1	1,0	0,0	36,0	7,0	25,0	16,1	31,0	6,0	2,0	8,0	31,0	6,0	3,0
chr17:46134861-46134865:+	0.00225056	0.25896	0.338556	cds	ENSG00000082641	31330	0,914	0,675	0,140	0,2430	0,491	0,343	0,312	0,782	0,366	0,681	0,588	0,792	0,381	21347	0,181
chr17:79857415-79857419:+	NA	NA	NA	cds	ENSG00000141552	0,0	5,4	0,0	0,0	0,0	0,4	0,0	0,0	0,3	0,0	0,0	0,0	0,0	0,0	0,1	0,0
chr17:7851934-7851938:+	NA	NA	NA	cds	ENSG00000170037	0,13	0,66	0,20	0,3	0,7	0,55	0,19	0,13	0,14	2,7	0,7	0,18	0,27	0,4	0,6	0,9
chr17:74536652-74536656:+	0.1	0.54104	0.628011	cds	ENSG00000214140	0,0	0,0	0,2	0,0	0,0	0,7	0,17	0,6	0,6	1,9	0,8	0,10	0,2	0,6	0,0	0,0
chr17:62527137-62527141:+	0.432432	0	0	cds	ENSG00000258890	67,21	17,1	36,11	0,5	0,0	10,0	7,0	24,0	14,0	21,16	17,10	19,13	4,3	42,10	13,0	16,0
chr17:72786432-72786436:+	0.0714286	0.3317	0.417821	cds	ENSG00000109066	0,17	0,16	0,13	0,56	0,0	0,3	0,4	0,9	0,6	0,5	1,13	0,14	0,7	0,12	0,5	0,17
chr17:7454292-7454296:+	0.0576923	0.0045	0.0100522	cds	ENSG00000239697;ENSG00000248871	0,34	0,63	2102	0,145	0,40	0,173	0,176	0,95	0,55	0,66	1,33	0,51	0,125	0,64	3,49	0,17
chr17:4903648-4903652:+	0.0540541	0	0	cds	ENSG00000129250	411,0	161,0	171,0	67,0	1228,0	95,0	212,0	125,0	197,0	126,0	187,0	241,0	210,12	163,0	685,3	117,0
chr17:7837541-7837545:+	0.0263158	1	1	cds	ENSG00000170037	14,0	37,1	36,0	36,0	27,0	10,0	11,0	34,0	20,0	16,0	15,0	6,0	21,0	7,0	6,0	3,0
chr17:6916077-6916081:+	0.20879	0	0	cds	ENSG00000161939;ENSG00000219200	84565	55623	70607	91392	21157	23225	84348	73395	53685	65432	15383	67558	53449	44278	14150	35107
chr17:58011886-58011890:+	0.538462	0	0	cds	ENSG00000108443	37,5	11,0	10,0	32,0	26,5	30,0	20,0	10,0	35,3	18,0	17,0	17,0	18,21	2,0	14,0	6,0
chr17:18004901-18004905:+	0.0227273	0.0106	0.0210626	cds	ENSG00000108591	0,271	0,107	5215	0,126	0,145	0,128	0,96	0,22	0,140	0,212	0,77	0,118	0,74	0,82	0,40	0,54
chr17:77080034-77080038:+	0.291667	0.0067	0.014152	cds	ENSG00000167280	14,0	4,0	0,0	2,0	3,0	10,0	17,7	0,0	1,0	0,3	2,0	6,0	0,0	10,0	5,0	2,0
chr17:74729460-74729464:+	0.0909091	0	0	cds	ENSG00000181038	170,5	207,0	99,1	158,0	28,0	104,0	119,0	93,0	100,0	167,0	31,0	83,0	80,0	55,5	29,0	50,5
chr17:31258417-31258421:+	0.0545455	0.12299	0.17845	utr	ENSG00000006042	0,52	0,21	0,117	0,0	0,0	0,40	0,13	3,52	0,10	0,10	0,12	0,25	0,16	0,6	0,1	0,20
chr17:80676930-80676934:+	0.0047619	1	1	cds	ENSG00000141560	0,141	0,111	0,205	0,35	0,13	0,82	0,36	0,37	0,41	0,74	1209	0,119	0,96	0,33	0,18	0,16
chr17:19606400-19606404:-	0.154362	0.2242	0.298773	cds	ENSG00000180638	0,0	0,6	0,11	0,0	0,8	0,0	0,0	0,0	0,0	0,0	0,8	0,0	0,0	23126	0,0	0,0
chr17:56424889-56424893:-	0.0689655	0.00241	0.00573414	cds	ENSG00000213246	77,0	55,0	49,0	105,0	22,0	65,0	61,0	38,0	37,0	95,0	27,2	76,0	50,0	85,0	39,0	26,0
chr17:27975157-27975161:-	0.0783133	0.03492	0.0594118	cds	ENSG00000141298	0,32	0,14	0,4	0,102	13153	0,2	0,5	0,9	0,17	0,24	0,9	0,12	0,9	0,16	0,12	0,0
chr17:42397563-42397567:-	0.0025641	1	1	cds	ENSG00000013306	351,0	389,1	232,0	117,0	74,0	134,0	178,0	283,0	165,0	249,0	65,0	176,0	217,0	379,0	70,0	228,0
chr17:66877256-66877260:-	0.0169492	0.12369	0.179048	cds	ENSG00000141338	0,88	0,51	0,340	0,0	0,35	0,102	0,167	0,81	0,127	0,36	1,58	0,200	0,261	0,13	0,109	0,14
chr17:19648755-19648759:-	NA	NA	NA	utr	ENSG00000108602	0,0	0,0	0,0	0,0	0,0	0,0	0,0	0,0	2,1	0,0	0,0	0,0	0,0	0,0	0,0	0,0
chr17:73284578-73284582:-	NA	NA	NA	utr	ENSG00000125454	0,0	2,9	0,1	0,0	0,2	0,0	0,0	0,2	0,3	0,2	0,1	0,0	5,0	2,1	0,2	0,0
chr17:1556831-1556835:-	0.0295858	1e-05	4.70455e-05	cds	ENSG00000174231	0,320	0,369	4444	0,336	0,493	0,421	0,316	0,287	0,256	0,269	5164	0,142	0,206	0,240	1145	1117
chr17:67251869-67251873:-	0.0789474	0.00988	0.0197282	cds	ENSG00000154265	0,56	0,104	0,41	0,10	0,72	0,15	0,10	0,10	0,33	0,27	0,51	0,71	0,14	0,43	0,14	6,70
chr17:40370168-40370172:-	0.0483871	0.00116	0.00315947	cds	ENSG00000173757	58,0	144,0	114,0	217,0	221,0	141,0	91,0	150,0	91,0	59,3	28,0	121,0	70,0	52,0	61,0	32,0
chr17:3999124-3999128:-	NA	NA	NA	cds	ENSG00000074755	21,0	8,0	9,0	21,0	23,0	20,0	9,0	0,0	10,0	17,0	4,0	7,1	8,0	3,0	32,0	10,0
chr17:17109173-17109177:-	NA	NA	NA	cds	ENSG00000179598	3,0	34,1	4,0	0,4	1,0	8,0	0,0	0,0	2,0	0,0	5,0	1,0	2,0	0,0	4,0	0,0
chr17:43559798-43559802:-	0.0769231	0.14271	0.202335	cds	ENSG00000225190	2,24	0,1	0,14	0,41	0,16	0,24	0,11	0,21	0,10	0,9	0,12	0,7	0,0	0,5	0,8	0,0
chr17:80407045-80407049:-	0.136364	0.00154	0.00403519	cds	ENSG00000178927	10,0	4,1	44,0	176,0	11,0	69,0	78,6	32,0	19,3	26,0	11,0	7,0	17,0	21,0	32,0	67,0
chr17:34311369-34311373:-	0.123214	1e-05	4.70455e-05	cds	ENSG00000213494;ENSG00000161574	16,89	50959	12191	0,5	7233	44832	1591798	34405	601041	1071412	0,0	21412	981089	22261	4106	761086
chr17:2238549-2238553:-	0.266667	0	0	cds	ENSG00000167721	0,48	0,42	0,26	0,29	0,148	0,57	8,22	0,1	0,26	0,24	0,27	0,22	0,20	0,42	0,33	0,45
chr17:29151540-29151544:-	0.119658	0.00802	0.016437	cds	ENSG00000176390	12,0	33,0	15,0	103,14	0,0	6,0	48,0	17,0	17,0	29,0	19,0	14,0	9,0	11,0	8,0	4,0
chr17:67146124-67146128:-	0.0952381	0.09565	0.143475	cds	ENSG00000154263	2,0	13,0	13,0	0,0	0,0	19,2	41,0	7,0	3,0	3,0	4,0	8,0	5,0	3,0	1,3	2,5
chr17:7011154-7011158:-	0.00596659	0.65226	0.736461	cds	ENSG00000161944	2,0	0,0	0,0	120,0	0,0	0,0	0,0	2,0	3,0	10,0	0,0	0,0	0,0	0,0	0,0	833,5
chr17:7218649-7218653:-	0.0434783	0.05346	0.0857847	utr	ENSG00000132522;ENSG00000261915	51,0	132,6	57,0	10,0	49,0	15,0	9,0	4,0	73,0	54,0	29,0	37,0	48,0	31,0	4,0	5,0
chr17:1550199-1550203:-	0.0333333	0.34071	0.427436	cds	ENSG00000167705	96,0	24,0	13,0	14,0	28,0	30,0	15,0	7,0	26,0	29,0	14,0	58,2	18,0	46,0	99,0	24,0
chr17:10628327-10628331:-	0.166667	0.0001	0.000367456	cds	ENSG00000187824	31,0	46,0	6,0	5,0	19,0	30,0	23,0	14,0	8,0	20,4	0,0	23,0	4,0	42,0	22,0	115,0
chr17:7530870-7530874:-	0.218978	0	0	cds	ENSG00000141504	131,30	107,3	118,7	100,8	7,0	107,30	56,13	50,0	58,2	39,0	69,11	41,6	125,0	174,8	57,6	158,9
chr17:7082508-7082512:-	NA	NA	NA	utr	ENSG00000141505	0,0	0,0	0,0	0,0	0,0	0,0	0,0	0,0	0,0	0,0	0,0	0,0	0,0	0,0	0,0	1251,7
chr17:72772405-72772409:-	0.266667	4e-05	0.00016898	utr	ENSG00000109065	118,9	29,2	131,1	32,0	14,0	56,0	44,1	19,0	51,0	88,10	11,0	34,1	22,8	26,0	14,0	37,0
chr18:54339906-54339910:+	NA	NA	NA	cds	ENSG00000091157	7,0	6,0	6,0	77,0	8,0	22,0	0,0	0,0	0,0	5,0	5,2	15,0	5,0	2,0	12,0	4,0
chr18:51889292-51889296:+	0.411765	1e-05	4.70455e-05	cds	ENSG00000166845	0,0	41,0	6,0	10,7	0,0	0,0	7,0	0,0	4,0	0,0	0,0	0,0	11,0	11,0	14,0	2,0
chr18:23671055-23671059:-	NA	NA	NA	utr	ENSG00000141380	0,2	0,0	1,4	0,4	0,0	0,8	0,0	0,0	0,0	0,0	0,2	0,0	0,0	0,0	0,0	0,4
chr18:66378596-66378600:-	0.18	1e-05	4.70455e-05	cds	ENSG00000166479	9,41	0,16	0,23	0,27	0,9	0,24	0,35	0,32	0,25	0,27	0,16	0,31	0,24	0,38	0,24	0,2
chr18:21209816-21209820:-	0.310345	0.00684	0.0143501	cds	ENSG00000154065	0,0	7,0	7,0	0,0	0,0	3,5	2,0	20,0	7,0	20,9	6,0	7,2	1,0	0,0	7,0	0,0
chr18:47799189-47799193:-	0.0277778	0.03307	0.0567306	cds	ENSG00000141644	0,86	0,204	0,70	0,65	0,47	0,109	0,87	0,45	0,56	0,52	1,35	0,39	0,61	0,60	0,61	0,40
chr19:19738558-19738562:-	NA	NA	NA	utr	ENSG00000064547	0,0	0,1	0,1	0,19	0,0	0,0	0,0	1,0	0,0	0,0	0,0	0,0	0,0	0,0	0,1	0,0
chr19:6213347-6213351:-	0.0470588	0.00807	0.0164851	cds	ENSG00000130382	101,0	52,0	130,0	55,0	81,4	91,0	92,0	93,0	68,0	48,0	14,0	36,0	47,0	11,0	29,0	19,0
chr19:1231099-1231103:-	NA	NA	NA	cds	ENSG00000099625	0,2	0,0	1,0	0,0	0,0	0,0	0,0	0,0	0,0	0,0	1,0	0,0	0,0	0,0	0,0	0,0
chr19:648881-648885:-	0.133333	0.04436	0.0734602	cds	ENSG00000070423	17,0	41,0	11,0	7,0	13,0	7,0	13,2	4,0	15,0	15,0	16,0	4,0	5,0	3,0	2,0	0,0
chr19:35989617-35989621:-	0.0306122	0.18434	0.252148	cds	ENSG00000161249	95,3	15,0	99,0	0,0	0,0	57,0	1,0	64,0	40,0	16,0	3,0	19,0	7,0	72,0	6,0	2,0
chr19:2768962-2768966:-	0.0571429	0.11066	0.16323	cds	ENSG00000104969	0,25	0,11	0,25	0,42	8132	0,65	0,19	0,48	0,13	0,16	0,16	0,12	0,19	0,18	0,54	0,15
chr19:5292741-5292745:-	NA	NA	NA	utr	ENSG00000105426	0,0	0,0	0,0	0,0	0,0	0,0	0,0	0,0	3,1	0,0	1,0	18,0	7,0	0,0	0,0	0,0
chr19:49401743-49401747:-	NA	NA	NA	utr	ENSG00000104804	0,0	20,2	0,0	0,0	0,0	0,0	0,0	0,0	0,0	0,0	0,0	0,0	0,0	0,0	0,0	0,0
chr19:41220957-41220961:-	0.628571	0.00239	0.00570842	utr	ENSG00000123815	0,4	5,2	7,3	0,0	0,5	1,13	0,0	0,0	1,2	0,0	0,0	0,5	0,7	7,1	0,0	0,0
chr19:51527889-51527893:-	0.0714286	1	1	cds	ENSG00000167757	0,0	0,3	0,0	0,0	0,0	0,10	0,7	1,13	1,0	0,0	0,0	0,0	2,0	0,0	0,0	0,0
chr19:36399072-36399076:-	0.00641026	1	1	cds	ENSG00000011600	0,0	0,1	0,7	1155	0,2	0,5	0,9	0,23	0,4	0,5	0,0	0,3	0,1	0,0	0,0	0,2
chr19:5616138-5616142:-	0.526316	0	0	cds	ENSG00000130254	6,90	5,60	14,73	0,27	0,7	4,17	20,18	15,24	3,66	5,60	0,29	1,17	0,17	1,44	0,39	0,3
chr19:44439377-44439381:-	NA	NA	NA	utr	ENSG00000124459	0,8	0,0	0,6	0,10	0,0	0,12	0,0	0,1	0,0	4,0	0,1	0,0	0,0	0,5	0,0	0,0
chr19:14677576-14677580:-	0.012987	0.27017	0.349532	cds	ENSG00000099795	78,0	73,0	53,0	125,0	122,0	214,0	81,0	104,0	46,0	76,1	54,0	73,0	71,0	137,0	180,0	143,0
chr19:54617817-54617821:-	0.322581	1e-05	4.70455e-05	cds	ENSG00000105619	0,41	0,43	4,29	0,19	0,26	0,7	10,21	0,17	0,28	0,49	8,53	2,31	0,31	4,3	0,10	0,11
chr19:42463388-42463392:-	0.0613497	0	0	cds	ENSG00000105404	280,0	271,2	255,5	153,10	103,0	170,0	199,0	213,0	449,8	349,0	107,0	252,0	232,8	281,0	41,0	176,0
chr19:1108777-1108781:-	0.1875	0.00027	0.00091125	cds	ENSG00000064932	30,0	15,0	24,0	27,0	24,0	8,0	37,0	56,0	15,0	64,0	10,0	13,0	30,0	13,3	7,0	12,0
chr19:5995607-5995611:-	0.09375	0.01289	0.0249367	cds	ENSG00000087903	2,0	0,194	0,32	0,11	0,0	0,12	0,6	3,29	0,17	0,1	0,15	0,7	0,6	0,1	0,2	0,3
chr19:1108781-1108785:-	NA	NA	NA	cds	ENSG00000064932	0,0	0,0	0,0	0,3	0,0	0,0	0,0	0,0	0,0	0,9	0,0	0,0	0,0	3,0	0,0	0,0
chr19:39924157-39924161:-	0.130435	0.10553	0.156406	cds	ENSG00000105193	2,1	0,0	2,3	0,17	0,18	3,20	0,8	0,7	0,1	0,4	0,0	0,0	3,1	0,0	0,2	0,3
chr19:13255577-13255581:-	0.0714286	0.00395	0.00891982	cds	ENSG00000104915	59,2	74,0	93,1	127,0	0,0	65,2	89,0	62,0	66,0	69,0	44,0	66,4	86,0	52,4	37,1	36,1
chr19:12834582-12834586:-	NA	NA	NA	utr	ENSG00000105576	15,0	8,0	3,0	4,0	0,0	0,0	0,0	12,0	5,0	17,0	3,0	4,0	0,0	2,0	3,2	6,0
chr19:40329670-40329674:-	0.00121212	0.78309	0.85616	cds	ENSG00000105202	0,517	0,673	0,994	0,879	0,580	1824	0,749	0,602	0,725	0,537	0,133	0,439	0,454	0,219	0,90	0,214
chr19:39820183-39820187:-	0.0273973	0.01576	0.0295679	cds	ENSG00000130755	168,0	172,0	115,0	2302,14	19,0	115,3	403,0	695,9	1147,3	1475,7	71,2	366,0	265,0	76,0	54,0	86,0
chr19:18650180-18650184:-	0.000962464	1	1	cds	ENSG00000105701	470,0	1038,1	516,0	356,0	152,0	328,0	180,0	322,0	564,0	420,0	613,0	375,0	754,0	178,0	160,0	153,0
chr19:9768684-9768688:-	NA	NA	NA	cds	ENSG00000171466	39,0	10,0	9,0	20,0	8,0	6,0	14,0	5,0	5,0	12,0	5,3	26,0	5,0	12,0	14,0	4,0
chr19:1993018-1993022:-	0.0224719	0.08076	0.124139	cds	ENSG00000133243	84,0	49,0	168,0	96,0	137,0	66,0	30,0	53,0	94,0	74,0	77,0	85,0	87,2	94,0	58,0	20,0
chr19:1578333-1578337:-	0.0296296	0.01754	0.0323215	utr	ENSG00000267059;ENSG00000071655	191,0	152,3	193,0	58,0	40,0	74,0	97,0	32,0	131,4	145,0	72,0	96,0	94,0	95,0	59,0	41,0
chr19:52674584-52674588:-	0.0769231	0.61915	0.706787	utr	ENSG00000196267	0,8	0,4	1,5	0,23	0,0	2,24	1,17	0,9	0,4	0,0	0,8	0,5	0,1	0,1	0,1	0,0
chr19:40948229-40948233:-	NA	NA	NA	utr	ENSG00000167565	5,0	0,0	0,0	0,0	0,0	0,0	8,0	0,0	3,0	7,1	0,0	2,0	0,0	0,0	1,0	0,0
chr19:2739938-2739942:-	0.0322581	0.53935	0.627222	utr	ENSG00000267001;ENSG00000141873	0,19	0,116	0,40	0,32	0,26	0,9	0,28	0,14	0,23	1,30	0,25	0,12	0,19	0,22	0,5	0,9
chr19:7166160-7166164:-	0.0181818	0.4523	0.539114	cds	ENSG00000171105	0,77	0,44	0,56	0,18	0,143	0,46	0,28	0,10	0,178	0,14	0,13	0,41	0,51	0,25	1,54	0,33
chr19:42342008-42342012:-	NA	NA	NA	cds	ENSG00000183103	0,0	284,28	0,0	0,0	0,0	0,0	0,0	0,0	0,0	0,0	0,0	0,0	0,0	0,0	0,0	0,0
chr19:2043497-2043501:-	0.00155885	0.52023	0.607261	cds	ENSG00000099875	0,1190	0,619	0,554	0,474	0,3237	0,258	0,302	0,303	11391	0,237	0,87	0,642	21281	0,269	0,238	0,54
chr19:16770765-16770769:-	0.016	0.01081	0.0213111	cds	ENSG00000214046	52373	6628	1825	0,108	0,16	4246	0,228	0,134	3874	0,1003	0,257	0,1009	1332	0,299	0,62	0,156
chr19:9529437-9529441:-	0.606061	0	0	utr	ENSG00000174652	13,20	0,2	20,8	23,0	0,0	27,0	0,0	0,5	13,1	7,2	0,0	0,3	0,0	7,6	4,6	2,1
chr19:50168887-50168891:-	0.636364	0	0	utr	ENSG00000126456	13,7	6,5	24,24	15,8	0,0	13,0	16,0	16,4	5,8	7,7	4,0	2,4	16,0	19,8	6,1	4,7
chr19:4362608-4362612:-	0.00591716	1	1	cds	ENSG00000141985	105,0	109,0	161,0	26,0	12,0	48,0	39,0	79,0	168,1	131,0	37,0	87,0	57,0	47,0	9,0	17,0
chr19:9529180-9529184:-	0.0638298	0.05422	0.0865569	cds	ENSG00000174652	69,0	18,0	50,0	31,0	0,0	37,0	3,0	19,0	12,0	44,3	25,0	17,0	7,0	16,0	12,0	2,0
chr19:291284-291288:-	0.0769231	0.11033	0.163131	cds	ENSG00000141934	8,0	20,0	25,0	0,0	0,0	18,0	4,0	17,0	8,0	0,0	24,2	28,0	17,0	2,0	0,0	0,0
chr19:5691465-5691469:+	0.0181818	0.08784	0.133371	cds	ENSG00000130255	62,0	45,0	150,0	150,0	126,0	162,3	203,0	176,0	86,0	119,0	20,0	46,0	122,0	55,0	25,0	44,0
chr19:14826283-14826287:+	0.2	0.03755	0.0637119	cds	ENSG00000160961	8,2	18,0	21,1	6,0	2,0	11,0	15,0	6,0	17,0	11,0	14,0	2,0	9,0	6,0	0,0	1,0
chr19:19640323-19640327:+	NA	NA	NA	cds	ENSG00000258674;ENSG00000250067;ENSG00000186010	0,0	15,0	2,0	0,0	0,0	0,5	0,4	0,0	0,0	0,0	2,0	0,0	0,0	0,0	0,0	0,0
chr19:47104430-47104434:+	NA	NA	NA	utr	ENSG00000160014	0,0	3,6	0,5	0,5	0,0	0,0	0,2	0,3	0,0	0,2	0,4	0,0	0,3	0,3	0,1	0,0
chr19:11546528-11546532:+	0.128156	0.0033	0.00761822	utr	ENSG00000130175	674,77	672,74	944,93	276,29	78,7	112,17	162,2	121,14	928,78	458,59	264,34	329,46	645,70	147,24	81,8	112,5
chr19:50927009-50927013:+	0.0357143	0.50943	0.595774	cds	ENSG00000142539	0,0	0,0	0,1	0,52	0,0	0,0	0,26	0,0	0,0	1,27	0,0	0,0	0,0	0,0	0,0	0,0
chr19:8386584-8386588:+	NA	NA	NA	cds	ENSG00000233927	0,1	2,0	0,0	0,3	0,0	0,1	0,0	0,0	0,0	0,10	0,0	0,0	0,20	0,0	0,1	0,0
chr19:54930477-54930481:+	0.0142857	1	1	cds	ENSG00000167614	0,0	0,22	0,6	0,0	0,0	0,3	0,4	0,0	0,0	0,0	2138	0,22	0,1	0,0	0,1	0,0
chr19:3744029-3744033:+	0.012987	1	1	cds	ENSG00000105289	0,12	3228	0,10	0,9	0,0	0,8	0,19	0,38	0,0	0,3	0,0	0,2	0,7	0,28	0,0	0,11
chr19:50149460-50149464:+	0.135135	0.00123	0.003321	cds	ENSG00000126461	134,0	162,0	137,2	35,0	73,4	35,1	16,0	32,5	155,4	76,1	129,5	112,0	53,0	23,0	11,0	9,0
chr19:52901154-52901158:+	0.6	3e-05	0.000131197	utr	ENSG00000167555	3,14	9,12	0,14	0,0	0,0	0,25	0,1	6,4	0,13	7,11	0,5	0,2	2,8	5,3	0,3	0,4
chr19:2915643-2915647:+	NA	NA	NA	cds	ENSG00000171970	0,13	0,11	0,17	0,7	0,0	0,10	0,0	0,3	0,0	0,2	0,4	0,2	0,1	0,0	1,7	0,0
chr19:582579-582583:+	0.125698	0	0	utr	ENSG00000172270	39423	61914	27477	30321	45313	39576	17247	42327	80668	33330	56408	49346	48611	61561	97792	0,124
chr19:18685783-18685787:+	0.0021097	0.02627	0.0466105	cds	ENSG00000221983	473,1	904,0	875,0	4845,0	4844,0	4007,0	3677,0	3947,0	678,0	912,0	368,0	528,0	1135,0	1401,0	881,0	1804,0
chr19:3941172-3941176:+	0.0754717	0.02061	0.0375332	cds	ENSG00000077009	8,98	0,3	0,0	0,0	0,34	0,0	0,0	0,0	0,0	0,0	0,0	0,4	0,0	0,1	7317	0,0
chr19:48673968-48673972:+	NA	NA	NA	utr	ENSG00000185453	5,2	0,0	0,0	0,1	0,0	0,0	0,0	0,0	0,2	0,1	0,0	0,0	3,0	0,0	0,0	0,0
chr19:49839040-49839044:+	0.157895	0	0	cds	ENSG00000104894	1,14	3,41	0,38	1903335	0,0	10,63	27790	24185	3,43	94520	3,16	0,42	5,31	0,7	1,5	0,14
chr19:8386976-8386980:+	NA	NA	NA	utr	ENSG00000233927	0,0	0,2	1,0	1,0	1,0	1,0	2,0	0,0	0,0	0,3	0,0	0,0	0,0	0,0	0,0	0,4
chr19:14578450-14578454:+	0.016129	0.08324	0.127007	cds	ENSG00000123143	0,49	0,68	0,65	0,347	0,195	0,199	3183	0,178	0,95	0,108	0,23	0,45	0,87	0,54	0,119	0,36
chr19:35631041-35631045:+	0.0163934	0.01173	0.0229067	cds	ENSG00000221857	0,94	0,64	0,173	0,0	0,1862	0,290	0,151	0,348	0,161	0,51	0,119	2120	0,263	0,22	0,661	0,273
chr19:8528385-8528389:+	0.00522193	0.08987	0.135716	cds	ENSG00000099783	2381	0,436	0,514	0,425	0,153	0,301	0,264	0,164	0,305	0,320	0,223	0,191	0,297	0,395	0,211	0,124
chr19:19788796-19788800:+	0.633333	0	0	cds	ENSG00000181896	2,7	10,2	5,9	26,16	0,0	5,5	17,27	0,0	3,3	18,72	0,5	0,5	1,2	0,5	5,3	0,4
chr19:48239787-48239791:+	0.035533	0.00029	0.000973459	cds	ENSG00000024422	0,71	0,199	7190	0,3	0,75	0,237	0,151	0,143	0,482	0,213	0,11	0,628	0,313	0,39	0,66	0,0
chr19:736075-736079:+	0.0243902	0.07549	0.117198	cds	ENSG00000099864	0,56	0,88	5200	0,0	0,2	0,38	0,71	0,35	0,141	0,90	0,91	0,174	0,67	0,13	0,8	0,3
chr19:39109939-39109943:+	0.0416667	1	1	cds	ENSG00000178982	0,0	0,5	0,12	0,6	0,0	0,0	0,0	0,0	1,23	0,19	0,12	0,0	0,7	0,24	0,2	0,0
chr19:19458176-19458180:+	0.25	1e-05	4.70455e-05	cds	ENSG00000129933	18,0	24,0	20,0	31,0	39,0	18,6	27,0	0,0	10,0	16,4	16,0	22,0	9,0	17,0	6,0	14,0
chr19:13135534-13135538:+	NA	NA	NA	cds	ENSG00000008441	0,0	0,0	0,0	0,0	0,0	0,0	0,0	0,0	0,0	0,0	2,3	0,0	0,0	0,0	0,0	0,0
chr19:45571313-45571317:+	0.607143	0	0	cds	ENSG00000104859	17,11	1,8	7,6	0,5	7,31	5,69	0,48	10,32	2,8	11,19	3,3	5,6	5,3	6,2	3,5	3,5
chr19:9939066-9939070:+	0.634615	0	0	cds	ENSG00000198258	2,22	7,23	4,38	0,33	33,19	0,33	0,12	0,32	0,22	8,27	0,29	0,27	0,28	0,33	5,39	11,11
chr19:7706736-7706740:+	NA	NA	NA	cds	ENSG00000076944	0,59	0,51	1,5	0,249	0,0	0,26	0,13	0,43	0,18	0,30	0,3	0,11	0,9	0,61	0,5	0,13
chr19:50183183-50183187:+	0.461538	0.00219	0.00529179	cds	ENSG00000126457	9,4	4,0	7,6	0,0	12,6	15,2	20,0	8,0	2,0	4,0	0,2	2,0	6,1	7,6	17,1	0,0
chr19:16264015-16264019:+	0.347826	0.00105	0.002898	cds	ENSG00000196684	0,0	0,1	0,1	3,43	0,0	0,4	17,47	8,15	0,0	0,21	0,0	0,1	0,5	0,2	0,0	0,0
chr19:39976444-39976448:+	0.0681818	0.00014	0.000493977	cds	ENSG00000105197	4256	0,216	0,104	0,80	0,236	0,97	3,41	0,96	4,96	0,85	0,96	0,91	0,83	0,75	0,100	0,99
chr19:55798668-55798672:+	NA	NA	NA	cds	ENSG00000160469	0,0	6,0	2,0	0,0	0,0	6,2	0,0	0,0	0,0	3,0	64,13	0,0	0,0	0,0	1,0	0,0
chr19:49993555-49993559:+	NA	NA	NA	cds	ENSG00000142541	5,0	2,0	2,0	4,0	0,0	1,0	0,3	4,0	0,0	2,0	0,0	2,0	0,0	3,0	3,0	0,0
chr19:34706563-34706567:+	0.0113636	0.8559	0.921168	cds	ENSG00000257103	1,87	0,56	0,96	0,67	0,12	0,14	0,43	0,7	0,37	0,58	0,36	0,46	0,52	0,24	0,15	0,19
chr19:34289296-34289300:+	0.8	0	0	utr	ENSG00000153885	10,0	2,4	4,0	0,0	0,0	13,0	0,0	2,8	7,0	2,0	0,0	1,0	2,0	7,0	3,0	3,0
chr20:35852373-35852377:+	0.00909091	0.00236	0.00568047	cds	ENSG00000118705	551,0	369,0	337,0	596,0	409,0	405,0	647,0	443,4	164,0	322,0	109,1	213,0	168,0	505,0	208,0	777,0
chr20:57568600-57568604:+	0.0846154	0	0	cds	ENSG00000101158	186,0	209,0	156,0	95,0	119,11	157,0	165,0	87,0	116,0	127,0	55,0	122,0	56,0	194,0	36,0	85,0
chr20:4667155-4667159:+	0.815476	0.00036	0.00117663	utr	ENSG00000171867	13,16	5,8	10,13	27,40	19,39	42,81	1,23	36,56	12,2	8,8	47,50	2,4	26,58	2,9	35,66	4,11
chr20:37002658-37002662:+	0.00180412	1	1	cds	ENSG00000129988	3,0	0,0	2,0	0,0	9,0	0,0	16,0	0,0	3,0	15,0	0,0	0,0	0,0	55,0	2,0	3873,7
chr20:60878102-60878106:+	0.269231	0	0	utr	ENSG00000130706	13108	12160	8,96	4,76	34439	0,76	0,55	12,54	28135	19,92	7,19	9,66	8,66	3,43	11,70	12,74
chr20:43160620-43160624:+	0.00970874	0.37249	0.459873	utr	ENSG00000168734	244,0	204,2	148,0	0,0	13,0	80,0	43,0	73,0	117,0	101,0	102,0	66,0	219,0	40,0	30,0	27,0
chr20:42205020-42205024:+	0.00540541	0.57245	0.660765	cds	ENSG00000101049	2,0	0,1	1,0	0,0	0,0	2,0	7,0	7,0	3,0	0,0	36,0	85,0	0,0	228,0	2,0	184,1
chr20:34129935-34129939:+	0.0102564	0.44263	0.53167	cds	ENSG00000125991	168,0	164,0	193,2	101,0	54,0	163,0	118,0	101,0	63,0	90,0	58,0	87,0	105,0	72,0	59,0	77,0
chr20:49232538-49232542:-	0.214286	0.01387	0.0265024	cds	ENSG00000042062	3,0	5,0	7,0	0,0	0,0	1,0	25,0	0,0	16,0	13,0	2,0	0,0	11,3	8,0	1,0	1,0
chr20:3870376-3870380:+	0.333333	5e-05	0.000204276	cds	ENSG00000125779	18,0	8,4	5,0	67,0	8,0	23,0	25,0	4,0	10,0	2,0	7,0	8,0	3,0	15,0	9,0	12,0
chr20:62152943-62152947:+	0.00740741	0.00572	0.0123767	cds	ENSG00000125534	571,0	753,5	533,0	315,0	344,0	848,0	228,0	465,0	613,0	360,0	81,0	680,0	938,7	566,0	201,0	77,0
chr20:44806584-44806588:-	NA	NA	NA	cds	ENSG00000149654	0,0	3,0	2,0	0,0	0,0	0,0	0,0	0,0	4,0	1,0	3,1	0,0	0,0	0,0	0,0	0,0
chr20:35738658-35738662:-	0.284314	0.01358	0.0260283	cds	ENSG00000101353	3,0	73,29	8,0	18,0	0,0	0,0	0,0	0,0	0,0	0,0	5,0	2,0	2,0	0,0	0,2	0,0
chr20:34319858-34319862:-	0.0104167	0.66048	0.744389	cds	ENSG00000131051	1149	0,51	0,84	0,103	0,24	0,84	0,240	0,104	0,34	0,99	0,39	0,37	0,131	1,95	0,31	0,21
chr20:10389271-10389275:-	0.0232558	0.68196	0.765818	cds	ENSG00000125863	1,42	0,39	0,36	0,30	0,37	0,42	0,40	0,21	0,38	0,22	0,72	0,36	0,11	0,86	0,46	0,39
chr20:35740722-35740726:-	0.031746	1	1	cds	ENSG00000101353	2,5	2,61	0,1	0,10	0,7	0,0	0,0	0,0	0,0	0,0	0,8	0,0	0,0	0,0	0,5	0,0
chr20:60885233-60885237:-	0.0131579	0.21186	0.283545	cds	ENSG00000130702	188,0	71,0	75,1	0,0	3,0	101,0	73,0	116,0	141,0	181,0	2,0	111,0	90,0	77,0	21,0	26,0
chr20:44034753-44034757:-	NA	NA	NA	utr	ENSG00000124251	0,0	0,0	0,0	0,0	0,0	0,0	0,0	0,0	0,0	0,0	18,1	0,0	0,0	0,0	0,0	0,0
chr20:17660639-17660643:-	0.267857	0	0	utr	ENSG00000125844	0,101	12,75	0,119	3,17	0,8	0,21	0,29	5,34	8,81	3,23	4,27	1,29	0,53	15,41	0,15	0,59
chr21:45170423-45170427:+	0.00142146	0.90181	0.962241	cds	ENSG00000160209;ENSG00000183486	0,250	21405	0,151	0,117	0,20	0,53	0,109	0,172	0,153	0,101	0,358	0,494	0,55	0,174	0,46	0,108
chr21:27074578-27074582:+	0.0378947	0.00258	0.00611519	cds	ENSG00000154721	0,53	18457	0,228	0,0	0,10	0,236	0,200	0,241	0,149	1,93	3160	0,180	10579	0,22	0,74	0,12
chr21:45739295-45739299:+	0.062069	1e-05	4.70455e-05	cds	ENSG00000141959;ENSG00000183486	9136	0,254	0,172	3245	0,19	6229	0,224	0,194	0,274	0,142	0,254	0,205	0,157	0,232	0,72	0,88
chr21:35497777-35497781:+	0.151515	0.00156	0.00405339	cds	ENSG00000243927	0,35	0,8	0,8	0,21	0,11	0,36	0,40	0,5	0,6	0,7	0,2	0,9	0,23	5,28	0,19	0,5
chr21:47845882-47845886:+	NA	NA	NA	cds	ENSG00000160299	0,41	0,19	0,7	0,20	0,211	0,11	1,0	0,4	0,8	0,7	0,7	0,4	0,0	0,9	0,20	0,3
chr21:47570032-47570036:-	0.136364	0.00318	0.00742398	cds	ENSG00000160282	4,0	2,0	0,0	0,0	0,0	0,0	0,0	0,0	0,0	0,0	0,0	0,0	0,0	19,3	1,0	120,0
chr21:46957680-46957684:-	0.106061	0.64688	0.731717	cds	ENSG00000173638	4,3	1,1	0,3	3,15	0,0	0,0	0,0	1,2	3,8	8,1	1,4	2,3	0,0	0,0	0,1	1,6
chr21:47648645-47648649:-	0.0322581	0.45129	0.538944	cds	ENSG00000160285	30,1	25,0	66,0	3,0	1,0	10,0	8,0	1,0	53,0	20,0	25,0	59,0	25,0	11,0	2,0	4,0
chr21:46233890-46233894:-	0.0238095	0.00237	0.00568251	cds	ENSG00000184900	246,0	135,0	140,0	179,0	94,0	196,0	164,4	169,0	188,0	203,0	72,0	136,0	119,0	91,0	165,2	98,0
chr21:43299378-43299382:-	NA	NA	NA	cds	ENSG00000141956;ENSG00000160183	0,0	0,0	1,0	0,0	0,0	2,7	0,1	0,0	0,0	1,0	0,0	0,0	2,0	0,0	0,0	0,0
chr22:38026166-38026170:+	NA	NA	NA	cds	ENSG00000100083	0,0	0,0	2,2	2,0	6,0	0,0	0,0	2,0	0,0	0,0	0,0	0,0	0,0	0,0	2,0	2,0
chr22:33245522-33245526:+	0.00626305	0.00121	0.00328127	cds	ENSG00000100234	1017,0	719,0	154,0	0,0	281,0	330,0	476,3	3132,0	2731,0	669,0	116,0	735,0	703,0	573,0	672,0	105,0
chr22:21380184-21380188:+	NA	NA	NA	cds	ENSG00000099957	0,2	0,5	0,2	0,0	0,7	0,1	0,4	0,0	0,0	0,0	0,1	1,10	0,7	0,0	0,1	0,0
chr22:46614299-46614303:+	0.227273	1e-05	4.70455e-05	cds	ENSG00000186951	20,0	16,0	11,0	9,0	12,0	1,0	36,0	0,0	8,0	4,0	11,0	3,0	27,0	17,5	63,0	38,0
chr22:32012860-32012864:+	0.192308	3e-05	0.000131197	cds	ENSG00000198089	0,5	0,27	0,7	5,21	0,0	0,24	0,95	0,65	0,6	0,17	0,5	0,12	0,0	0,12	0,6	0,8
chr22:46499130-46499134:+	NA	NA	NA	cds	ENSG00000197182	0,0	0,0	0,0	2,0	0,0	0,0	2,0	0,0	0,0	0,0	0,0	4,3	3,0	0,0	0,0	0,0
chr22:19164090-19164094:-	0.0127796	0.0273	0.0481628	cds	ENSG00000100075	140,0	309,4	189,1	128,0	54,0	227,0	142,0	196,0	236,0	133,0	84,0	371,0	227,0	314,0	51,0	277,0
chr22:51016973-51016977:-	0.0102041	1	1	utr	ENSG00000205560;ENSG00000254413	0,5	0,1	0,3	0,1	1,97	0,10	0,24	0,1	0,0	0,1	0,0	0,2	0,0	0,10	0,75	0,2
chr22:41842378-41842382:-	0.1875	0.01618	0.030139	utr	ENSG00000183864	2,36	2,22	3,32	6,26	10,48	1,64	5,61	0,16	1,20	0,2	0,5	0,13	0,18	1,13	0,34	0,6
chr22:22049782-22049786:+	0.129032	0.00171	0.00435209	cds	ENSG00000100023	4,27	0,26	0,12	0,35	0,1	0,43	0,8	0,11	0,5	0,30	0,0	0,36	0,1	0,0	0,9	0,0
chr22:29726611-29726615:-	0.00497512	1	1	cds	ENSG00000100280	201,0	177,0	122,0	187,0	45,0	81,0	57,0	42,0	190,0	200,1	100,0	85,0	39,0	97,0	26,0	70,0
chr22:30204099-30204103:-	0.0113636	0.36259	0.449438	cds	ENSG00000100325	169,0	116,0	104,0	154,0	124,0	95,0	81,0	29,0	87,1	87,0	16,0	131,0	73,0	48,0	34,0	56,0
chr22:50885946-50885950:-	0.0212766	0.70358	0.785069	cds	ENSG00000100241	0,30	2,92	0,35	0,60	0,79	0,55	0,38	0,27	0,20	0,47	0,26	0,14	0,20	0,27	0,21	0,26
chr22:18226568-18226572:-	0.0833333	0.38529	0.47358	cds	ENSG00000015475	8,0	13,1	5,0	206,6	0,0	14,0	15,0	20,0	49,0	21,0	19,0	11,1	12,0	8,0	4,0	39,0
chr22:43272138-43272142:-	0.0521739	4e-05	0.00016898	cds	ENSG00000100266	0,108	0,85	0,77	6109	0,56	0,82	0,81	0,145	0,92	0,57	0,45	0,38	0,115	0,174	0,106	0,42
chr22:46643002-46643006:-	0.545455	0.00011	0.000401824	cds	ENSG00000205643	6,5	0,3	0,7	0,15	0,1	0,2	0,6	0,14	1,3	0,5	0,0	0,1	0,0	0,1	0,1	0,7
chrX:101975750-101975754:+	0.285714	0.17031	0.236605	utr	ENSG00000198908	9,5	0,3	10,2	0,0	0,0	2,3	0,0	3,0	5,0	0,0	13,1	0,0	3,0	0,0	0,0	0,0
chrX:48399827-48399831:+	0.206897	0.00062	0.00190604	cds	ENSG00000068354	0,20	0,8	0,21	0,14	6,23	0,26	0,11	0,6	0,21	0,11	0,5	0,7	0,5	0,1	0,19	0,3
chrX:56259771-56259775:+	0.107143	0.05555	0.0884527	cds	ENSG00000102349	0,19	0,8	0,10	0,5	0,2	0,4	0,20	0,18	0,19	0,2	0,3	3,25	0,0	0,5	0,1	0,0
chrX:16773213-16773217:+	0.0327869	0.00108	0.00296761	cds	ENSG00000169895	0,130	0,233	0,158	0,64	0,89	0,74	0,68	0,118	0,153	2,59	0,78	0,183	0,113	0,184	0,70	0,132
chrX:49104226-49104230:+	0.166667	0.00514	0.0111998	cds	ENSG00000101997	0,32	0,19	0,29	0,26	0,10	0,14	3,15	0,3	0,24	3,36	0,6	0,18	0,20	0,36	0,6	0,6
chrX:102612090-102612094:+	0.0105263	0.27375	0.353428	utr	ENSG00000185222	437,2	228,0	425,0	0,0	5,0	256,0	89,0	224,0	123,0	119,0	80,0	108,0	231,0	271,0	94,1	30,0
chrX:129059997-129060001:+	NA	NA	NA	cds	ENSG00000156697	0,0	0,0	0,4	0,0	0,0	0,0	0,0	0,0	1,0	15,0	0,0	0,0	0,0	0,0	0,0	0,0
chrX:105415133-105415137:+	NA	NA	NA	utr	ENSG00000157502	0,0	0,0	0,5	0,0	0,0	0,0	8,0	0,0	0,0	0,0	0,0	0,0	0,0	0,0	0,0	0,0
chrX:48755630-48755634:+	NA	NA	NA	cds	ENSG00000102103	0,0	0,0	0,2	6,0	0,0	0,0	0,0	0,0	0,0	0,0	1,10	0,0	0,1	0,0	0,0	0,0
chrX:102884732-102884736:+	NA	NA	NA	utr	ENSG00000172465	22,0	8,0	0,0	0,0	0,0	0,0	0,0	0,0	0,0	0,4	14,0	0,0	1,0	0,0	0,0	0,0
chrX:53441929-53441933:-	0.0384615	0.2391	0.315917	cds	ENSG00000072501	55,0	28,0	73,0	69,0	18,0	20,0	16,0	14,0	81,0	44,0	25,1	25,0	45,0	13,0	28,0	1,0
chrX:21985431-21985435:+	NA	NA	NA	cds	ENSG00000102172	0,7	0,0	0,2	0,0	0,0	3,0	0,0	0,5	0,1	0,1	0,1	0,1	0,0	0,0	0,0	0,0
chrX:153760402-153760406:-	0.0405405	0.11702	0.170186	cds	ENSG00000160211	68,0	99,0	64,0	72,0	0,0	31,0	30,0	14,0	71,3	33,0	10,0	35,0	31,0	23,0	1,0	1,0
chrX:102611531-102611535:+	0.000723066	0.78476	0.856478	utr	ENSG00000185222	11382	0,764	0,1425	0,0	0,28	0,228	0,141	0,431	0,500	0,371	0,183	0,333	0,428	0,195	0,86	0,32
chrX:153714566-153714570:-	0.117647	0.02909	0.0510308	cds	ENSG00000102178	12,0	11,0	11,0	32,0	24,0	55,0	20,0	21,0	5,0	9,0	15,2	11,0	26,2	35,0	38,0	23,0
chrX:48858598-48858602:-	0.08	0.00146	0.00384178	cds	ENSG00000068400	65,0	62,0	69,6	55,0	24,0	27,0	18,0	3,0	62,0	76,0	76,0	37,0	37,0	14,0	4,0	17,0
chrX:152864419-152864423:-	0.357143	0.00175	0.00441768	cds	ENSG00000147382	0,1	0,1	0,5	0,4	0,0	0,4	0,0	0,0	0,0	1,6	5,9	0,14	0,0	0,0	0,23	0,0
chrX:153581663-153581667:-	0.0016831	0.18213	0.250227	cds	ENSG00000196924	424,0	1292,0	1452,0	1045,0	171,0	4152,7	689,0	577,0	1145,0	1355,0	111,0	550,0	3290,0	371,0	110,0	24,0
chrX:16888169-16888173:-	NA	NA	NA	cds	ENSG00000102054	0,0	0,0	2,6	0,0	0,0	0,0	0,0	0,0	0,0	0,0	0,0	0,0	0,0	0,0	0,0	0,0
chrX:55185554-55185558:-	1	0	0	cds	ENSG00000182518	0,1	5,13	1,6	0,4	11,0	0,13	0,0	4,13	0,0	3,0	4,11	0,0	8,5	0,6	3,7	2,0
chrX:71493077-71493081:-	NA	NA	NA	cds	ENSG00000198034	0,5	0,0	0,30	0,41	0,96	0,92	0,24	0,14	0,10	0,5	0,5	0,4	4,2	0,2	0,4	0,13
chrX:62974183-62974187:-	0.0416667	1	1	cds	ENSG00000131089	0,0	1,0	0,0	0,0	0,0	12,0	0,0	0,0	1,0	8,0	23,1	1,0	0,0	0,0	2,0	3,0

## Sheet: Dataset S2
# the coordinations of sites are 1-based, describing 1-5 bases of GYNNGY. The first number of reads for each tissue corresponds to splice site with smaller genome coordinate.
sites	ΔUMS	P	FDR	regions	genes	brain	colon	heart	kidney	liver	lung	skm	spleen	testis
chr1:134967899-134967903:+	NA	NA	NA	cds	ENSMUSG00000026429	2,0	10,0	2,0	0,0	0,0	4,0	4,0	10,0	100,1
chr1:156323793-156323797:+	NA	NA	NA	cds	ENSMUSG00000026602	0,0	0,0	0,0	125,3	0,0	0,0	0,0	0,0	0,0
chr1:82674148-82674152:+	0.0885246	0.05924	0.253837	cds	ENSMUSG00000079465	0,0	0,0	0,0	278,27	0,0	43,0	1,1	0,0	8,0
chr1:58752843-58752847:+	0.0136986	0.50813	0.856968	cds	ENSMUSG00000026031	0,22	0,91	0,6	0,149	0,61	0,47	0,31	1,72	0,12
chr1:75366843-75366847:+	0.000177957	1	1	cds	ENSMUSG00000026208	6,0	584,0	1179,0	49,0	13,0	152,0	16855,3	401,0	18,0
chr1:133074855-133074859:+	0.0331825	0.87719	1	cds	ENSMUSG00000026447	1,6	2,39	0,2	1,3	0,1	0,5	1,38	3,48	0,2
chr1:92947261-92947265:+	0.0909091	0.138	0.423443	cds	ENSMUSG00000026270	19,0	11,0	2,0	25,0	31,0	3,0	10,1	27,0	38,0
chr1:160195308-160195312:+	0.0288462	0.69161	0.984606	cds	ENSMUSG00000058267	1105	3240	0,48	3260	2244	0,37	4284	1233	3101
chr1:153653352-153653356:+	NA	NA	NA	utr	ENSMUSG00000042671	1,40	0,0	0,0	0,0	0,0	0,0	0,0	0,0	0,0
chr1:86022346-86022350:+	NA	NA	NA	cds	ENSMUSG00000026226	0,0	0,0	0,0	0,0	0,0	0,0	0,0	0,0	21835
chr1:74562220-74562224:+	0.108374	0	0	cds	ENSMUSG00000026173	0,25	0,0	0,0	0,2	0,0	0,2	2468	0,0	44362
chr1:87125798-87125802:+	NA	NA	NA	cds	ENSMUSG00000036500	0,0	115839	0,0	0,0	0,2	0,0	0,0	0,0	0,3
chr1:10066817-10066821:+	0.0909091	0.36277	0.704967	cds	ENSMUSG00000056763	0,9	0,10	0,0	0,21	1,10	0,1	0,3	0,15	1,75
chr1:75547399-75547403:+	NA	NA	NA	cds	ENSMUSG00000006576	85,1	3,0	0,0	0,0	0,0	0,0	1,0	1,0	1,0
chr1:93491274-93491278:+	0.00917431	0.28756	0.625167	cds	ENSMUSG00000026276	0,72	1108	0,50	0,164	0,79	0,134	0,127	0,114	0,233
chr1:87785993-87785997:+	0.0625	0.30604	0.642597	cds	ENSMUSG00000026289	0,19	0,18	0,1	0,15	1,15	0,2	0,18	0,38	0,10
chr1:136527607-136527611:+	NA	NA	NA	cds	ENSMUSG00000041498	0,0	0,0	0,0	0,0	0,0	0,0	0,0	0,0	1,6
chr1:58059187-58059191:+	0.159091	0.19385	0.519651	cds	ENSMUSG00000063558	0,0	0,0	2,0	0,0	74,14	19,0	11,2	0,1	1,1
chr1:36778461-36778465:+	0.047619	0.2739	0.613569	cds	ENSMUSG00000026117	0,2	1,20	0,0	0,3	0,0	0,9	0,0	0,55	0,4
chr1:193173777-193173781:+	NA	NA	NA	utr	ENSMUSG00000079144	0,2	0,3	0,0	0,6	0,12	0,0	1,3	0,6	0,3
chr1:34502197-34502201:+	NA	NA	NA	cds	ENSMUSG00000026125	0,0	0,0	0,0	0,0	0,0	1,0	0,0	0,0	2013,11
chr1:164286396-164286400:+	0.0038743	0.88572	1	cds	ENSMUSG00000026578	89,0	37,0	5,0	147,0	21,0	40,0	48,0	75,0	2314,9
chr1:74517250-74517254:+	0.030303	0.08831	0.322799	cds	ENSMUSG00000026174	80,0	224,7	18,0	167,0	52,0	24,0	62,0	77,0	272,3
chr1:157413122-157413126:+	0.00585652	1	1	cds	ENSMUSG00000049881	0,24	0,27	0,75	0,78	0,13	0,45	0,14	0,39	4679
chr1:52119605-52119609:+	0.047619	0.45774	0.79492	utr	ENSMUSG00000026104	0,2	1,20	0,0	0,8	0,4	0,0	0,2	0,25	0,2
chr1:53605793-53605797:-	NA	NA	NA	cds	ENSMUSG00000096141	0,0	0,0	0,0	0,0	0,0	0,0	0,0	0,0	1,11
chr1:58973232-58973236:-	0.0454545	0.17449	0.48897	utr	ENSMUSG00000026028	2,42	0,9	0,3	0,85	0,6	0,4	0,35	0,14	0,6
chr1:156420841-156420845:-	NA	NA	NA	utr	ENSMUSG00000026601	0,0	0,0	0,0	0,0	0,0	0,0	0,0	0,0	4289
chr1:64121385-64121389:-	NA	NA	NA	utr	ENSMUSG00000025959	1,0	0,1	0,0	1,0	0,0	0,0	1,0	3,0	1,0
chr1:75132147-75132151:-	NA	NA	NA	cds	ENSMUSG00000026205	0,1	1,0	0,1	1,26	0,0	0,0	0,0	0,3	0,0
chr1:13627351-13627355:-	0.0166667	0.04697	0.226254	cds	ENSMUSG00000025937	0,21	0,118	0,5	0,2605	11260	0,9	1,59	0,54	0,8
chr1:74745869-74745873:-	0.00890869	1	1	cds	ENSMUSG00000006542	0,0	0,0	0,0	35,0	0,0	3,0	445,4	1,0	2,0
chr1:191907610-191907614:+	0.0487805	0.20235	0.526699	cds	ENSMUSG00000037434	2,39	0,22	0,4	0,116	0,50	0,11	0,19	0,14	1,78
chr1:16619236-16619240:-	0.0226415	0.20511	0.526699	cds	ENSMUSG00000025939	210,1	65,0	8,0	121,0	88,0	34,0	33,0	103,2	259,6
chr1:133635996-133636000:-	0.0147059	0.60986	0.932145	cds	ENSMUSG00000026464;ENSMUSG00000094410	77,0	67,1	6,0	39,0	51,0	20,0	40,0	84,0	34,0
chr1:156698726-156698730:-	0.0625	0.01607	0.1021	cds	ENSMUSG00000033557	76,0	115,0	3,0	224,0	15,1	28,0	47,0	40,0	121,4
chr1:52500205-52500209:-	0.05	0.58811	0.925399	utr	ENSMUSG00000002881	0,8	1,8	0,3	0,19	1,19	0,13	0,9	0,36	0,4
chr1:135309766-135309770:-	0.7	0	0	cds	ENSMUSG00000062580	3,3	4,0	0,74	6,2	2,0	0,56	7,3	0,0	3,4
chr1:73940977-73940981:-	0.0010582	1	1	cds	ENSMUSG00000055322	11,0	16,0	7,0	944,1	21,0	108,0	124,0	31,0	754,0
chr1:10153602-10153606:-	0.0135135	0.16346	0.470332	cds	ENSMUSG00000067851	0,98	0,197	0,17	0,169	0,63	0,22	0,136	0,81	2146
chr1:72673970-72673974:-	NA	NA	NA	cds	ENSMUSG00000039342	0,0	0,0	0,0	0,0	0,0	0,0	0,0	0,0	395,2
chr1:156938725-156938729:-	NA	NA	NA	utr	ENSMUSG00000026594	0,0	0,0	0,0	0,0	1,0	0,0	0,0	0,44	0,1
chr1:172215904-172215908:-	0.0888889	0	0	cds	ENSMUSG00000007122	0,0	0,1	0,26	0,0	0,0	0,1	3425026	0,2	4,41
chr1:130599159-130599163:-	NA	NA	NA	cds	ENSMUSG00000042554	0,0	0,0	0,0	0,0	0,0	0,0	0,0	0,0	815,13
chr1:195151567-195151571:-	0.1	0.21453	0.540551	cds	ENSMUSG00000026616	0,2	0,15	0,0	0,1	0,1	0,5	0,0	502465	1,9
chr1:16102485-16102489:-	NA	NA	NA	cds	ENSMUSG00000043716	0,0	0,0	0,453	0,0	0,0	0,705	0,0	1,0	0,0
chr1:87100688-87100692:-	NA	NA	NA	cds	ENSMUSG00000079440	0,0	8050,27	0,0	0,0	2,0	0,0	0,0	0,0	0,0
chr1:135306084-135306088:-	NA	NA	NA	cds	ENSMUSG00000062580	0,14	0,10	0,214	0,14	1,5	0,68	0,19	0,8	0,14
chr1:195141174-195141178:-	NA	NA	NA	utr	ENSMUSG00000026616	0,0	0,5	0,0	0,0	0,0	0,0	0,0	26231	0,2
chr1:165228267-165228271:-	0.0206186	0.16391	0.470332	cds	ENSMUSG00000040843	179,2	125,0	19,0	135,1	68,0	36,0	95,2	112,0	475,0
chr1:181836057-181836061:-	0.0134529	0.10924	0.374465	cds	ENSMUSG00000004880	32,0	219,0	16,0	220,3	42,0	54,0	90,0	363,0	288,0
chr1:163396807-163396811:-	0.278571	0.01981	0.119672	cds	ENSMUSG00000040124	6,41	2,26	0,0	2,15	0,7	0,4	0,7	7,13	8,15
chr1:171294916-171294920:-	0.0133333	0.73005	1	utr	ENSMUSG00000062963	0,38	0,27	0,7	1,74	0,34	0,4	0,90	0,38	0,32
chr1:80592768-80592772:-	NA	NA	NA	cds	ENSMUSG00000038608	0,23	1,5	0,0	0,1	0,0	0,5	0,0	0,58	0,0
chr1:67038771-67038775:-	NA	NA	NA	utr	ENSMUSG00000026000	0,1	0,2	0,0	0,7	1,7	0,1	0,3	0,5	7,64
chr1:72658649-72658653:-	NA	NA	NA	cds	ENSMUSG00000039342	0,0	0,0	0,0	0,0	0,0	0,0	0,0	0,0	245,1
chr1:130648383-130648387:-	NA	NA	NA	cds	ENSMUSG00000026405	0,0	4,0	0,0	1,0	2631,24	0,0	0,0	0,0	0,0
chr2:29903451-29903455:+	0.04	0.01788	0.110736	cds	ENSMUSG00000026790	97,0	42,0	11,0	48,0	12,0	24,0	24,1	76,0	11721,2
chr2:32625539-32625543:+	0.0232558	0.37618	0.710884	utr	ENSMUSG00000026817	166,0	3,0	148,0	42,1	1,0	13,0	8715,71	28,0	1,0
chr2:22915525-22915529:+	0.384615	0.00052	0.00782122	cds	ENSMUSG00000026784	8,5	125,11	4,0	54,0	4,0	1,0	15,3	5,0	4,1
chr2:29347048-29347052:+	0.037037	0.24623	0.586771	cds	ENSMUSG00000026799	51,0	52,2	6,0	37,0	18,0	14,0	28,0	39,0	81,0
chr2:26395170-26395174:+	0.0021978	0.77235	1	cds	ENSMUSG00000026926	238,0	263,0	79,0	347,0	238,0	57,0	554,0	199,0	454,1
chr2:90782757-90782761:+	NA	NA	NA	utr	ENSMUSG00000040812	0,0	0,0	0,0	0,0	0,0	0,1	0,0	0,0	1,9
chr2:25560203-25560207:+	0.0572139	0.00015	0.00290921	cds	ENSMUSG00000015092	105,0	555,6	40,0	423,13	414,0	33,0	258,7	269,6	379,23
chr2:147026440-147026444:+	0.0144928	0.28182	0.619584	cds	ENSMUSG00000027433	79,0	108,0	11,0	68,1	52,0	26,0	34,0	152,0	149,0
chr2:30269848-30269852:+	0.153846	0.02578	0.14689	cds	ENSMUSG00000007476;ENSMUSG00000079484	21,0	11,2	30,0	269,2	367,12	9,0	155,3	68,3	4,0
chr2:120677979-120677983:+	NA	NA	NA	cds	ENSMUSG00000033705	0,3	0,1	0,0	1,2	0,1	0,3	0,1	0,0	0,2
chr2:155814163-155814167:+	NA	NA	NA	cds	ENSMUSG00000027612	41,4	1,0	0,0	0,0	0,0	0,0	0,0	0,0	9,0
chr2:32629885-32629889:+	0.00205761	0.56398	0.901634	cds	ENSMUSG00000026817	52,0	1,0	39,0	18,0	0,0	7,0	826,0	10,0	970,2
chr2:32629881-32629885:+	0.00716479	0.181	0.501492	cds	ENSMUSG00000026817	0,52	0,1	0,39	0,18	0,0	0,7	0,826	0,10	7970
chr2:109338673-109338677:+	0.107692	0.076	0.2948	cds	ENSMUSG00000027115	0,4	0,11	0,1	0,1	0,0	0,1	0,5	0,34	7,58
chr2:153843083-153843087:+	NA	NA	NA	cds	ENSMUSG00000044083	0,0	0,0	0,0	0,1	0,0	0,1	0,4	0,1	18362
chr2:152310528-152310532:+	0.00135593	1	1	cds	ENSMUSG00000027465	101,0	238,0	13,0	188,0	119,0	47,0	131,0	181,0	1473,2
chr2:25083731-25083735:+	0.0939725	0.29987	0.638047	cds	ENSMUSG00000036813	0,0	59242	0,0	5,44	39173	0,1	0,0	0,0	0,0
chr2:130504332-130504336:+	0.00343643	1	1	cds	ENSMUSG00000027303	1290	0,56	0,16	0,203	0,48	0,43	0,41	0,109	0,55
chr2:173771625-173771629:+	0.00420168	0.33913	0.686073	cds	ENSMUSG00000054455	262,0	252,0	60,0	383,0	237,1	79,0	558,0	179,0	193,0
chr2:70531821-70531825:+	0.000757576	1	1	cds	ENSMUSG00000075302	0,3	0,4	0,0	0,29	0,0	0,13	0,0	0,2	11319
chr2:122263310-122263314:+	0.119048	0.00261	0.0267163	cds	ENSMUSG00000027227	0,1	0,0	90,0	32,3	4,0	36,0	2,0	0,0	37,5
chr2:163547420-163547424:+	0.00182815	1	1	cds	ENSMUSG00000017950	0,0	342,0	0,0	546,1	324,0	0,0	0,0	0,0	0,0
chr2:29700303-29700307:+	0.00719424	1	1	cds	ENSMUSG00000039844	0,61	0,40	0,11	0,64	0,27	0,39	1165	0,115	1138
chr2:116879319-116879323:+	NA	NA	NA	cds	ENSMUSG00000027355	0,0	0,0	0,0	0,0	0,0	0,0	0,0	0,0	914,1
chr2:155236937-155236941:+	0.205128	0.4623	0.799801	cds	ENSMUSG00000047459	5,4	1,0	0,1	6,7	12,6	1,0	7,8	0,2	1,4
chr2:25084857-25084861:+	0.0136364	1	1	cds	ENSMUSG00000036813	0,0	3217	0,0	0,19	2158	0,1	0,0	0,0	0,0
chr2:132295625-132295629:+	0.00980392	0.44317	0.78554	cds	ENSMUSG00000058793	0,514	1101	0,6	0,86	0,89	0,21	0,32	0,52	0,25
chr2:29177603-29177607:+	0.00091659	1	1	cds	ENSMUSG00000043535	49,0	36,0	4,0	78,0	28,0	10,0	46,0	138,0	2180,2
chr2:30281137-30281141:+	0.0769231	0.0149	0.0963272	cds	ENSMUSG00000007476;ENSMUSG00000079484	40,0	12,1	9,0	304,0	320,0	6,0	89,0	122,0	6,0
chr2:126567868-126567872:+	0.000113921	1	1	cds	ENSMUSG00000027359	0,17	0,459	0,0	18777	0,3247	0,0	0,0	0,0	0,1
chr2:69993813-69993817:+	0.0107527	0.65156	0.951591	cds	ENSMUSG00000044308	92,1	34,0	9,0	58,0	29,0	7,0	136,0	23,0	20,0
chr2:3437087-3437091:+	0.181818	0.21614	0.54182	cds	ENSMUSG00000026648	1,8	2,1	0,0	0,1	1,7	0,0	0,3	2,9	0,12
chr2:25408177-25408181:+	0.0163934	0.84555	1	cds	ENSMUSG00000015094	2120	0,29	0,11	0,63	0,3	0,33	0,17	0,25	0,16
chr2:127008897-127008901:+	0.0681818	0.97733	1	cds	ENSMUSG00000001998	0,8	2,7	0,3	5,21	0,2	0,4	3,10	3,9	4,18
chr2:181851710-181851714:+	0.0212766	0.19479	0.519651	cds	ENSMUSG00000027589	70,0	31,0	3,0	89,0	52,0	11,0	94,0	64,0	46,1
chr2:154862007-154862011:+	0.00506586	0.08909	0.322799	cds	ENSMUSG00000027596;ENSMUSG00000027593	316,0	716,0	69,0	589,0	371,0	143,0	309,0	982,5	309,0
chr2:36057151-36057155:+	NA	NA	NA	cds	ENSMUSG00000026894	1,0	0,0	0,0	0,0	0,0	2,0	0,0	0,0	752,6
chr2:158631681-158631685:+	0.2	0.20355	0.526699	cds	ENSMUSG00000037761	8,2	22,0	3,0	12,0	13,0	8,0	8,0	49,6	45,6
chr2:29154097-29154101:+	0.0175439	0.15725	0.461726	cds	ENSMUSG00000043535	49,0	22,0	2,0	29,0	6,0	10,0	24,0	56,1	1027,0
chr2:27520659-27520663:+	0.0266667	0.20138	0.526302	cds	ENSMUSG00000026917	0,34	0,78	0,9	2,73	0,61	0,15	0,52	2,82	0,147
chr2:71841151-71841155:+	0.030303	0.24316	0.583742	cds	ENSMUSG00000027111	23,0	215,0	15,0	102,0	10,0	19,0	22,0	60,0	32,1
chr2:151559613-151559617:+	0.0666667	0.15286	0.452974	utr	ENSMUSG00000032966	0,16	0,21	0,7	0,19	0,3	0,11	2,28	0,7	0,49
chr2:30382074-30382078:+	0.0392157	0.4528	0.792669	cds	ENSMUSG00000026858	95,1	162,5	5,0	83,0	49,2	5,0	21,0	13,0	15,0
chr2:151559617-151559621:+	0.587954	0	0	utr	ENSMUSG00000032966	16,23	21,14	7170	19,14	3,3	11310	28,17	7,9	49,34
chr2:6040211-6040215:+	0.0275229	0.05461	0.243925	cds	ENSMUSG00000043241	127,0	106,3	13,0	109,0	50,0	43,0	114,0	162,0	257,0
chr2:85049047-85049051:+	NA	NA	NA	utr	ENSMUSG00000033955	3,17	0,0	0,0	0,0	0,0	0,0	0,2	0,0	0,5
chr2:163004303-163004307:+	0.0514403	0.59279	0.929545	cds	ENSMUSG00000017868	2,0	50,2	0,0	461,25	127,4	0,0	0,0	0,0	14,0
chr2:157439274-157439278:+	0.126437	0.0087	0.0656532	utr	ENSMUSG00000027646	0,55	11,76	0,0	0,33	0,2	0,5	0,2	0,11	0,10
chr2:122766791-122766795:+	NA	NA	NA	utr	ENSMUSG00000005803	0,2	0,0	0,0	1,0	2,0	0,0	0,0	0,0	0,0
chr2:152294037-152294041:+	0.0892857	0.00443	0.041328	cds	ENSMUSG00000027465	0,20	0,101	0,6	0,195	5,51	0,24	0,59	3,90	871627
chr2:180103901-180103905:-	NA	NA	NA	cds	ENSMUSG00000039059	64,49	1,0	0,0	0,0	0,0	0,0	0,0	0,0	0,0
chr2:5845382-5845386:+	0.0175439	0.66695	0.963895	utr	ENSMUSG00000025817	0,12	0,106	0,2	0,52	0,38	0,15	0,13	1,56	0,26
chr2:130642720-130642724:-	0.0434783	0.33762	0.686073	utr	ENSMUSG00000037703	44,2	8,0	1,0	64,0	13,0	1,0	0,0	0,0	6,0
chr2:30977887-30977891:-	NA	NA	NA	cds	ENSMUSG00000026851	1,6	0,4	0,25	0,1	0,2	0,72	0,4	0,2	0,0
chr2:33011395-33011399:-	0.0338983	0.25611	0.592034	cds	ENSMUSG00000038860	2,57	0,2	0,1	0,3	0,0	0,12	0,1	0,0	0,98
chr2:24974883-24974887:-	0.0606061	0.09054	0.323922	utr	ENSMUSG00000036850	0,25	0,33	0,12	0,42	2,31	0,8	0,19	0,44	0,33
chr2:155517964-155517968:-	NA	NA	NA	utr	ENSMUSG00000027603	0,0	0,0	0,0	0,0	0,0	0,0	0,0	0,0	8,1
chr2:23155800-23155804:-	NA	NA	NA	cds	ENSMUSG00000026779	0,0	0,0	0,0	0,0	0,0	0,0	0,0	0,0	1,1
chr2:91063319-91063323:-	0.06	0.04995	0.232995	cds	ENSMUSG00000002105	22,0	11,0	4,0	57,0	12,0	8,0	39,0	47,3	86,0
chr2:90902861-90902865:-	NA	NA	NA	cds	ENSMUSG00000005510	0,1	1,4	0,0	0,4	0,1	0,0	0,0	0,0	0,0
chr2:9887586-9887590:-	NA	NA	NA	utr	ENSMUSG00000079602;ENSMUSG00000015619	1,2	0,0	0,0	0,4	0,0	0,0	0,0	0,0	0,0
chr2:21189162-21189166:-	0.0010661	1	1	cds	ENSMUSG00000026679	0,12	0,2	0,3	0,1	0,0	0,33	0,1	0,11	1937
chr2:157214899-157214903:-	NA	NA	NA	cds	ENSMUSG00000074627	0,0	0,0	0,0	0,0	0,0	0,0	0,0	2,0	222,13
chr2:34797370-34797374:-	0.166667	0.05762	0.2498	cds	ENSMUSG00000070953	8,40	1,19	0,4	2,19	0,18	1,2	0,14	1,22	48822
chr2:76633532-76633536:-	0.011236	0.76629	1	cds	ENSMUSG00000002731	51,0	101,0	14,0	51,0	49,0	12,0	21,0	47,0	88,1
chr2:121337817-121337821:-	0.00917431	1	1	cds	ENSMUSG00000033526	1108	0,99	0,8	0,67	0,1	0,9	0,76	0,18	0,69
chr2:33104848-33104852:-	0.319444	0.00547	0.0474281	cds	ENSMUSG00000038860	8,10	0,1	0,0	0,1	0,0	1,2	0,0	0,0	8,56
chr2:91945169-91945173:-	NA	NA	NA	cds	ENSMUSG00000040479	0,0	0,6	0,3	1,3	0,0	0,1	2,25	2,7	0,0
chr2:5876359-5876363:-	0.1	0.31298	0.6516	cds	ENSMUSG00000025816	3,27	1,5	1,0	1,7	0,2	1,1	0,30	0,4	3,30
chr2:51934547-51934551:-	NA	NA	NA	utr	ENSMUSG00000036249	1,0	0,0	0,0	0,0	0,0	0,0	0,0	0,9	0,0
chr2:26399228-26399232:-	0.1	0.0001	0.00204722	cds	ENSMUSG00000026925	0,52	4,36	0,4	0,72	0,15	0,24	0,36	0,68	0,274
chr2:110770935-110770939:-	NA	NA	NA	cds	ENSMUSG00000074968	30,1	0,0	0,0	0,0	0,0	0,0	0,0	0,0	0,0
chr2:167492758-167492762:-	0.0909091	1	1	utr	ENSMUSG00000047030	10,1	11,0	0,0	11,0	4,0	0,0	6,0	3,0	5,0
chr2:118717390-118717394:-	NA	NA	NA	cds	ENSMUSG00000040061	0,1	0,4	0,0	0,1	0,1	0,3	0,0	1,43	0,2
chr2:93849760-93849764:-	0.04	1	1	utr	ENSMUSG00000040272	0,4	0,2	0,1	1,24	0,6	0,1	0,3	0,10	1,2
chr2:34785566-34785570:-	0.04	0.70674	0.990242	cds	ENSMUSG00000070953	39,1	31,0	14,0	54,0	19,0	8,0	20,0	24,1	627,8
chr2:91182791-91182795:-	NA	NA	NA	utr	ENSMUSG00000040687	1,7	0,2	0,0	0,1	0,2	0,0	0,0	0,3	1,4
chr2:26257502-26257506:-	NA	NA	NA	cds	ENSMUSG00000079537	0,1	0,2	0,0	0,0	0,0	0,6	0,2	0,0	1,8
chr2:34854247-34854251:-	0.0263158	0.43799	0.783492	cds	ENSMUSG00000026869	1144	2,74	0,23	3112	2147	0,52	1,78	0,162	0,41
chr2:178407398-178407402:-	NA	NA	NA	utr	ENSMUSG00000060445	0,0	0,0	0,0	0,0	0,0	0,0	0,0	0,0	4,24
chr2:132556930-132556934:-	0.00321543	1	1	cds	ENSMUSG00000027346	0,76	0,73	0,28	0,25	0,86	0,13	1310	0,45	0,33
chr2:60327782-60327786:-	0.047619	0.27832	0.619584	cds	ENSMUSG00000026980	0,0	0,55	0,0	0,3	0,5	0,7	0,0	1,20	0,0
chr2:164832694-164832698:-	0.00925926	1	1	cds	ENSMUSG00000039873	0,3	0,1	0,23	0,1	0,1	0,6	1107	0,16	0,1
chr2:20968479-20968483:-	0	1	1	utr	ENSMUSG00000036591	6,16	6,3	0,1	3,8	2,3	1,4	2,3	0,5	0,2
chr2:25355809-25355813:-	0.0909091	0.10293	0.356147	cds	ENSMUSG00000026958	0,6	0,3	0,4	0,162	0,31	0,7	0,11	1,10	0,1
chr2:91965415-91965419:-	0.0740741	0.1446	0.433212	cds	ENSMUSG00000040479	0,0	0,2	0,3	2,25	0,5	0,18	0,3	0,39	0,2
chr2:181286992-181286996:-	NA	NA	NA	utr	ENSMUSG00000038705	0,0	1,0	0,0	0,0	0,0	0,0	0,0	0,0	0,2
chr2:131155637-131155641:-	NA	NA	NA	utr	ENSMUSG00000027327	0,0	0,1	0,0	0,0	0,0	0,1	0,0	0,8	1,14
chr2:5042442-5042446:-	0.0217391	0.31494	0.653833	cds	ENSMUSG00000026672	1,45	1295	0,11	0,32	0,154	0,8	0,131	0,44	0,210
chr2:90904418-90904422:-	0.0258621	0.12328	0.388279	cds	ENSMUSG00000005510	0,74	3113	0,355	1,80	0,105	0,48	2159	0,42	1,44
chr2:165295009-165295013:-	0.0142857	0.83365	1	cds	ENSMUSG00000017670	3265	2138	0,18	0,109	0,28	0,71	0,43	2188	0,54
chr2:31097089-31097093:-	0.016129	0.45231	0.792669	cds	ENSMUSG00000075415	0,180	0,34	0,4	0,41	0,9	0,11	0,8	2122	0,20
chr2:154348650-154348654:-	0.15625	0.03028	0.164091	cds	ENSMUSG00000027487	38,2	48,3	13,0	44,0	27,5	8,0	33,1	22,4	19,0
chr2:150838310-150838314:-	0.00124069	1	1	cds	ENSMUSG00000032046	1805	0,395	0,29	0,175	0,109	0,54	0,118	0,168	0,276
chr3:90541191-90541195:+	0.375	0.02583	0.14689	utr	ENSMUSG00000074457	6,10	2,0	17,7	5,2	2,0	7,14	0,1	0,3	0,0
chr3:96635740-96635744:+	0.166667	0.12205	0.388279	cds	ENSMUSG00000028102	2,10	0,6	0,1	0,21	0,6	1,6	0,10	0,7	1,7
chr3:142706792-142706796:+	0.154802	0.04044	0.209124	cds	ENSMUSG00000040213	13,2	16,4	9,0	338,16	3,2	5,1	18,2	8,1	11,1
chr3:89427071-89427075:+	0.0625	0.05585	0.246476	cds	ENSMUSG00000042626	5,0	32,0	17,0	55,0	30,2	44,0	12,0	50,0	11,0
chr3:88350221-88350225:+	0.00549451	0.5431	0.884822	cds	ENSMUSG00000001415	0,132	0,150	0,7	1181	0,46	0,16	0,148	0,125	0,665
chr3:55142317-55142321:+	NA	NA	NA	cds	ENSMUSG00000048655	0,0	0,0	0,0	0,0	0,0	0,0	0,0	0,0	6873
chr3:99309040-99309044:+	NA	NA	NA	cds	ENSMUSG00000027868	0,1	0,0	0,0	0,0	0,0	0,0	2458	0,0	0,0
chr3:145118783-145118787:+	0.225	0.64692	0.950011	utr	ENSMUSG00000028256	4,0	2,0	0,0	10,6	2,1	2,0	4,6	7,6	40,26
chr3:103146557-103146561:+	NA	NA	NA	cds	ENSMUSG00000007379	0,0	0,0	0,0	0,0	1,0	0,0	3,0	2,0	10,2
chr3:103812904-103812908:+	0.030303	0.64395	0.950011	cds	ENSMUSG00000032952	0,22	0,26	0,0	0,8	0,7	0,5	0,6	0,27	2,64
chr3:145342503-145342507:+	NA	NA	NA	cds	ENSMUSG00000028197	2,1	0,0	0,0	0,0	0,0	0,0	0,4	0,0	0,0
chr3:138143992-138143996:+	NA	NA	NA	utr	ENSMUSG00000004127	0,1	0,1	0,0	0,3	0,1	0,0	0,0	0,0	4,56
chr3:83014308-83014312:+	NA	NA	NA	cds	ENSMUSG00000033860	0,0	0,0	0,0	0,0	7211,4	0,0	0,0	0,0	2,0
chr3:135438871-135438875:+	NA	NA	NA	utr	ENSMUSG00000078578	0,0	0,2	0,0	0,0	2,0	0,0	0,0	0,2	0,1
chr3:95160699-95160703:+	0.0906593	0.71564	1	utr	ENSMUSG00000038777	0,0	0,0	0,0	2,0	0,0	0,0	19,9	2,0	10,3
chr3:89738174-89738178:+	0.0116279	0.36245	0.704967	cds	ENSMUSG00000027951	195,0	107,0	5,0	82,0	24,0	18,0	3,0	170,2	42,0
chr3:83030331-83030335:+	0.000137836	1	1	cds	ENSMUSG00000028001	0,0	0,0	0,0	25,0	7254,1	0,0	1,0	0,0	0,0
chr3:95229144-95229148:+	NA	NA	NA	utr	ENSMUSG00000046722	0,0	0,0	0,0	0,0	0,0	0,0	0,0	0,0	8,26
chr3:107304501-107304505:+	NA	NA	NA	cds	ENSMUSG00000027896	0,3	0,0	0,3	1711	0,0	0,0	0,1	0,2	0,8
chr3:88717471-88717475:+	0.00598802	1	1	cds	ENSMUSG00000028057	32,0	41,0	62,0	114,0	36,0	39,0	76,0	129,0	166,1
chr3:96786021-96786025:+	0.015	0.2396	0.581648	cds	ENSMUSG00000028098	0,110	0,175	0,5	0,78	0,54	0,15	3197	0,105	0,36
chr3:88556916-88556920:+	0.038961	0.08935	0.322799	cds	ENSMUSG00000008604	0,81	0,61	0,2	3,74	0,13	0,11	0,151	0,40	1,42
chr3:95171247-95171251:+	0.0666667	0.08078	0.308471	cds	ENSMUSG00000038777	0,27	0,2	0,0	0,11	0,3	0,2	6314	0,4	6,84
chr3:37439353-37439357:+	0.0277778	0.31062	0.648915	cds	ENSMUSG00000027722	0,24	0,22	0,6	0,11	0,3	0,1	0,21	1,35	0,252
chr3:145362566-145362570:+	NA	NA	NA	cds	ENSMUSG00000028197	1,1	0,0	0,0	2,0	1,0	0,0	12,0	0,0	0,0
chr3:142771489-142771493:+	0.037037	0.23663	0.581648	cds	ENSMUSG00000028271	0,10	1,26	0,56	0,26	0,15	0,160	1,8	0,7	0,38
chr3:132684395-132684399:+	0.117647	0.53712	0.883742	utr	ENSMUSG00000028030	11,0	9,1	1,0	15,2	2,0	2,0	4,0	5,0	10,0
chr3:90537414-90537418:+	0.0789474	0.11001	0.375358	utr	ENSMUSG00000074457	1,49	0,53	0,22	6,70	3,44	0,21	2,90	0,8	0,4
chr3:108571749-108571753:+	NA	NA	NA	cds	ENSMUSG00000048100	1,5	0,2	9,0	0,0	0,1	12,0	0,7	0,2	1,5
chr3:69735121-69735125:+	0.0119048	0.50369	0.853378	cds	ENSMUSG00000027787	0,69	0,103	0,9	0,50	0,85	0,16	0,71	1,83	0,94
chr3:106552281-106552285:+	0.00793651	0.45749	0.79492	utr	ENSMUSG00000027900	70,0	250,2	45,0	277,0	117,0	65,0	167,0	85,0	13,0
chr3:135348119-135348123:+	NA	NA	NA	utr	ENSMUSG00000050150	0,0	0,0	0,0	0,0	0,0	0,0	0,0	0,0	5226
chr3:34080226-34080230:-	0.636364	0	0	cds	ENSMUSG00000027679	0,0	3,7	0,119	21,12	2,4	0,48	3,15	0,1	0,1
chr3:88726468-88726472:+	0.0333333	0.19423	0.519651	cds	ENSMUSG00000028057	0,36	0,32	0,20	0,51	1,29	0,21	0,49	0,87	0,42
chr3:87763259-87763263:-	NA	NA	NA	utr	ENSMUSG00000028073	1,0	4,0	4,0	30,3	1,0	6,0	5,0	6,2	2,2
chr3:87741709-87741713:-	NA	NA	NA	cds	ENSMUSG00000023084	0,1	0,0	0,1	0,2	0,0	0,4	0,0	0,0	21611
chr3:32343547-32343551:-	0.057971	0.12027	0.388279	cds	ENSMUSG00000027663	4,65	0,14	0,0	0,44	0,3	0,5	0,10	0,16	0,48
chr3:107942697-107942701:-	0.00917431	0.55197	0.890157	cds	ENSMUSG00000068762;ENSMUSG00000004038	0,2	0,130	0,0	0,2	1108	0,1	0,0	0,0	0,51
chr3:69044405-69044409:-	NA	NA	NA	utr	ENSMUSG00000034317	1,5	2,1	0,0	0,1	0,0	0,0	0,0	1,6	5,22
chr3:121231229-121231233:-	0.00909091	0.3667	0.704967	cds	ENSMUSG00000028132	0,52	0,8	0,0	0,23	1109	0,0	0,34	0,2	0,381
chr3:8963846-8963850:-	0.0193509	0.69961	0.987764	cds	ENSMUSG00000027506	0,0	53,3	0,0	254,9	0,0	3,0	0,0	9,0	0,0
chr3:144746763-144746767:-	0.0384615	0.61953	0.935643	cds	ENSMUSG00000056025	1,0	29,0	0,0	13,0	9,0	1,0	1,1	175,7	2,0
chr3:116694425-116694429:-	0.1	0.1134	0.379838	cds	ENSMUSG00000027957	0,18	0,96	0,1	6166	0,47	0,13	0,1	2,18	3,82
chr3:135605052-135605056:-	0.00826446	0.85043	1	cds	ENSMUSG00000028163	0,11	0,93	0,8	0,54	0,24	0,24	0,55	2240	0,43
chr3:107931787-107931791:-	NA	NA	NA	utr	ENSMUSG00000004035	0,0	0,0	0,0	0,0	0,0	0,0	1,1	0,0	0,0
chr3:117832863-117832867:-	NA	NA	NA	cds	ENSMUSG00000028007	0,0	1,0	0,0	1,6	0,0	0,0	0,0	0,0	0,0
chr3:142304292-142304296:-	0.47619	0	0	cds	ENSMUSG00000028273	0,3	0,6	0,730	0,8	0,3	0,23	10,11	0,2	0,5
chr3:89364048-89364052:-	NA	NA	NA	cds	ENSMUSG00000042672	0,0	0,0	0,0	0,0	0,0	0,0	3,0	0,0	320,3
chr3:135667752-135667756:-	0.0285714	0.38288	0.718022	cds	ENSMUSG00000028163	14,0	102,3	11,0	31,0	17,0	35,0	31,0	107,0	5,0
chr3:131343430-131343434:-	NA	NA	NA	utr	ENSMUSG00000050931	0,0	0,0	0,0	0,0	0,0	0,0	0,0	0,0	20,6
chr3:144719981-144719985:-	0.0114943	0.04517	0.220465	cds	ENSMUSG00000037062	64,0	234,0	42,0	345,0	86,1	43,0	686,0	285,0	3348,0
chr3:115711627-115711631:-	NA	NA	NA	utr	ENSMUSG00000045092	0,0	0,0	0,0	0,0	0,0	0,0	0,0	10,1	0,0
chr3:117331647-117331651:-	0.00308642	1	1	cds	ENSMUSG00000044667	323,1	0,0	0,0	5,0	0,0	0,0	0,0	0,0	10,0
chr3:33014964-33014968:-	NA	NA	NA	cds	ENSMUSG00000027674	114,1	0,0	0,0	0,0	0,0	0,0	0,0	0,0	2,0
chr3:10208438-10208442:-	0.000458505	1	1	cds	ENSMUSG00000062515	0,0	86,0	685,0	289,0	39,0	30,0	2180,1	22,0	64,0
chr3:89947799-89947803:-	0.0212766	1	1	cds	ENSMUSG00000060671	1,46	0,4	0,0	0,8	0,2	0,5	0,6	0,39	0,23
chr3:88057719-88057723:-	0.0130719	0.16007	0.468141	cds	ENSMUSG00000028070	2151	0,145	0,16	0,215	0,211	0,35	0,108	0,109	0,65
chr3:30631277-30631281:-	NA	NA	NA	cds	ENSMUSG00000027702	0,0	0,0	0,0	0,2	0,0	0,1	0,0	0,0	32192
chr3:75136409-75136413:-	NA	NA	NA	cds	ENSMUSG00000034151	0,2	0,0	0,0	0,0	0,0	0,0	0,0	0,0	11534
chr3:82547832-82547836:-	NA	NA	NA	utr	ENSMUSG00000028004	2,4	0,0	0,0	0,0	0,0	0,0	0,0	0,0	0,0
chr3:132677004-132677008:-	0.0107527	0.44553	0.78554	cds	ENSMUSG00000028029	92,1	114,0	9,0	49,0	56,0	13,0	147,0	99,0	76,0
chr3:101579516-101579520:-	0.000567537	0.19593	0.519651	cds	ENSMUSG00000033161	11761	0,9768	0,411	0,9841	0,951	0,416	0,196	0,809	0,260
chr4:117927156-117927160:-	NA	NA	NA	cds	ENSMUSG00000028539	0,0	0,0	0,0	1,0	0,0	0,0	0,0	0,1	1,0
chr4:109065619-109065623:-	0.0414747	0.00024	0.004422	cds	ENSMUSG00000028559	0,70	0,72	0,33	0,350	0,211	0,47	0,156	0,188	9208
chr4:34730059-34730063:-	0.281231	0.06967	0.280584	utr	ENSMUSG00000028294	1,2	0,0	0,0	0,1	0,0	4,8	0,0	0,0	1038651
chr4:43040273-43040277:-	NA	NA	NA	utr	ENSMUSG00000036002	5,0	0,0	0,0	0,1	0,0	0,0	5,0	0,0	0,0
chr4:123351821-123351825:-	0.00593472	1	1	cds	ENSMUSG00000028649	48,0	18,0	9,0	41,0	19,0	25,0	10,0	335,2	25,0
chr4:118107544-118107548:-	0.0045045	1	1	cds	ENSMUSG00000028538	0,104	0,11	0,15	0,164	0,157	0,6	1221	0,25	0,7
chr4:135477432-135477436:-	0.0588235	0.70627	0.990242	cds	ENSMUSG00000028803	32,2	12,0	1,0	25,0	3,0	3,0	7,0	11,0	11,0
chr4:147883626-147883630:-	0.00134228	1	1	cds	ENSMUSG00000029020	261,0	196,0	30,0	151,0	81,0	21,0	744,1	53,0	290,0
chr4:130210473-130210477:-	NA	NA	NA	cds	ENSMUSG00000023120	0,0	0,0	0,0	57,2	0,0	0,0	0,0	0,0	0,0
chr4:99829078-99829082:-	0.3	0.06506	0.266385	cds	ENSMUSG00000028549	0,0	0,1	0,6	0,0	0,0	0,11	0,1	0,0	6,14
chr4:108144780-108144784:-	NA	NA	NA	cds	ENSMUSG00000028603	0,0	0,0	0,0	89,4	0,0	0,0	0,0	0,0	0,0
chr4:87782286-87782290:-	0.00105263	1	1	cds	ENSMUSG00000028496	68,0	93,0	11,0	22,0	13,0	20,0	949,1	123,0	43,0
chr4:49597619-49597623:-	NA	NA	NA	utr	ENSMUSG00000039611	0,22	0,4	0,0	2,4	0,0	0,1	0,11	0,0	0,1
chr4:119183305-119183309:-	NA	NA	NA	cds	ENSMUSG00000028644	1,0	0,0	0,0	0,0	0,0	0,0	0,0	32,18	0,0
chr4:147863023-147863027:-	0.0746269	0.01589	0.101834	cds	ENSMUSG00000029022	1,4	0,19	0,1	0,16	0,18	0,4	0,5	5,62	0,112
chr4:132533304-132533308:-	NA	NA	NA	cds	ENSMUSG00000054428	0,0	3,1	0,0	0,0	0,0	0,0	0,0	0,0	0,0
chr4:130337073-130337077:-	0.0411765	0.11243	0.37836	cds	ENSMUSG00000028772	7163	2,85	0,21	3,97	0,62	0,39	0,161	2166	0,27
chr4:118387446-118387450:-	NA	NA	NA	cds	ENSMUSG00000033253	0,8	0,9	0,0	0,15	0,2	0,3	1,6	0,8	0,4
chr4:19569996-19570000:-	0.0454545	0.36572	0.704967	utr	ENSMUSG00000028228	1,1	0,33	0,3	3,63	0,21	0,33	0,9	0,6	0,8
chr4:62148141-62148145:-	NA	NA	NA	cds	ENSMUSG00000066153	0,0	0,0	0,0	0,0	7138,2	0,0	2,0	0,0	1,0
chr4:144419672-144419676:-	NA	NA	NA	cds	ENSMUSG00000028589	1,0	0,0	0,0	0,0	0,0	0,0	0,0	0,0	620,18
chr4:11073139-11073143:-	0.230769	0.47649	0.817574	cds	ENSMUSG00000050323	3,10	3,17	0,10	6,42	3,24	0,2	3,48	3,14	0,2
chr4:117903393-117903397:-	0.0190114	0.41766	0.760038	cds	ENSMUSG00000033365	0,150	0,59	0,14	0,62	0,17	0,42	4476	0,87	5258
chr4:26340412-26340416:-	0.0714286	0.01948	0.118651	cds	ENSMUSG00000040520	0,81	0,40	0,3	0,46	2,26	0,12	0,4	0,22	0,32
chr4:135969600-135969604:-	0.0189873	0.04905	0.232995	cds	ENSMUSG00000028670	155,3	211,0	11,0	180,0	151,0	30,0	96,0	260,0	40,0
chr4:117240199-117240203:-	NA	NA	NA	utr	ENSMUSG00000060268	0,0	0,0	0,0	0,0	0,0	0,2	0,0	0,0	9148
chr4:41740884-41740888:-	NA	NA	NA	cds	ENSMUSG00000036078	0,0	0,0	0,0	1,0	0,0	0,0	1,0	0,0	0,1
chr4:62084758-62084762:-	NA	NA	NA	cds	ENSMUSG00000066154	2,0	0,0	0,0	0,0	19078,5	0,0	4,0	0,0	1,0
chr4:117889754-117889758:-	0.0434783	0.4394	0.784111	cds	ENSMUSG00000028540	6,0	22,1	0,0	8,0	6,0	1,0	2,0	42,0	10,0
chr4:149697048-149697052:-	NA	NA	NA	utr	ENSMUSG00000039936	0,0	1,0	0,0	0,0	0,0	0,0	0,0	6,3	2,0
chr4:11965879-11965883:-	NA	NA	NA	cds	ENSMUSG00000049225	0,5	0,0	0,0	0,0	0,1	0,0	0,1	0,1	3,15
chr4:34771873-34771877:-	NA	NA	NA	utr	ENSMUSG00000028295	2,1	0,4	1,0	2,0	0,0	0,0	2,0	4,2	63,65
chr4:117675949-117675953:-	0.00297619	1	1	cds	ENSMUSG00000009640	17,0	28,0	14,0	44,0	15,0	14,0	53,0	72,0	335,1
chr4:45107912-45107916:-	0.181818	6e-05	0.00138188	cds	ENSMUSG00000078713	9,2	40,3	289,0	21,3	14,2	72,0	59,0	30,1	2,1
chr4:43641327-43641331:+	0.125	0.58889	0.925399	cds	ENSMUSG00000028469	21,3	8,0	10,0	36,3	29,3	18,2	51,1	9,1	4,0
chr4:130012577-130012581:+	NA	NA	NA	cds	ENSMUSG00000028782	133,3	0,0	0,0	0,0	0,0	0,0	0,0	3,0	1,0
chr4:63544990-63544994:+	NA	NA	NA	cds	ENSMUSG00000039105	0,0	0,0	0,0	0,0	0,0	0,0	0,1	0,0	1,0
chr4:21735465-21735469:+	0.173913	0.00438	0.041328	cds	ENSMUSG00000028252	0,22	0,18	0,2	0,18	0,10	0,11	0,12	4,19	0,41
chr4:43579004-43579008:+	NA	NA	NA	utr	ENSMUSG00000028468	6,0	13,0	0,0	7,1	2,3	2,0	11,0	7,1	13,0
chr4:153996966-153996970:+	0.0415225	0.04627	0.224349	cds	ENSMUSG00000039523	0,43	0,45	0,8	0,132	0,13	0,20	0,98	0,31	12277
chr4:107067042-107067046:+	0.409091	0.07186	0.286275	utr	ENSMUSG00000028621	4,3	1,6	1,2	1,21	2,10	3,7	4,16	5,6	1,2
chr4:46145475-46145479:+	0.0645161	0.01307	0.087569	cds	ENSMUSG00000028330	29,2	32,0	2,0	28,0	9,0	8,0	13,0	42,0	226,0
chr4:40929192-40929196:+	0.000285796	1	1	cds	ENSMUSG00000028415	0,0	3498,1	0,0	8,0	0,0	5,0	0,0	0,0	21,0
chr4:19839353-19839357:+	NA	NA	NA	cds	ENSMUSG00000041052	0,0	0,0	0,0	2232	0,0	0,0	0,0	0,0	0,0
chr4:44756693-44756697:+	0.217391	0.34995	0.693315	utr	ENSMUSG00000035649	14,0	18,4	4,0	18,5	13,3	14,3	29,1	36,5	18,2
chr4:126848899-126848903:+	0.034749	0.10201	0.354629	cds	ENSMUSG00000028830	0,96	8568	0,10	5256	0,49	0,36	0,118	0,93	9250
chr4:44756697-44756701:+	NA	NA	NA	utr	ENSMUSG00000035649	0,0	4,0	0,0	5,0	3,0	3,0	1,0	5,3	2,0
chr4:33310521-33310525:+	0.0588235	0.23835	0.581648	cds	ENSMUSG00000028274	0,11	0,21	0,0	0,32	0,4	0,3	0,6	0,37	1,16
chr4:100547273-100547277:+	0.00671141	1	1	cds	ENSMUSG00000069733	0,0	0,0	0,0	11,0	1,0	0,0	0,0	0,0	296,2
chr4:63254339-63254343:+	0.142045	0.29117	0.629995	cds	ENSMUSG00000045672	0,4	0,3	0,0	1,21	3,13	0,0	0,1	0,4	0,4
chr4:138275153-138275157:+	NA	NA	NA	cds	ENSMUSG00000028758	0,8	0,0	0,0	0,0	0,0	0,1	0,0	0,0	18307
chr4:129846540-129846544:+	0.00236407	0.84531	1	cds	ENSMUSG00000028788	104,0	265,0	83,0	71,0	138,0	161,0	844,2	443,0	95,0
chr4:31988716-31988720:+	0.0714286	0.3498	0.693315	cds	ENSMUSG00000028284	1,0	2,0	1,13	2,0	0,0	0,26	0,0	2,0	3,0
chr4:40993855-40993859:+	0.0333333	0.05094	0.234642	cds	ENSMUSG00000028423	0,116	0,66	0,12	0,70	2,58	0,32	0,66	0,112	0,69
chr4:116574615-116574619:+	NA	NA	NA	cds	ENSMUSG00000034042	1,0	0,0	2,0	1,0	1,0	9,0	1,1	0,0	0,0
chr4:47280215-47280219:+	0.0833333	0.14309	0.430438	cds	ENSMUSG00000028339	2,0	11,1	4,0	36,0	3,0	0,0	37,0	0,0	6,0
chr4:117002319-117002323:+	0.0078125	1	1	cds	ENSMUSG00000046861	0,16	1127	0,4	0,43	0,40	0,10	0,22	0,39	0,8
chr4:155732042-155732046:+	0.015544	0.00211	0.02321	cds	ENSMUSG00000029038	5319	0,558	0,74	6380	0,450	0,90	0,207	0,567	0,94
chr4:33036783-33036787:+	0.003003	0.86247	1	cds	ENSMUSG00000028277	185,0	189,0	18,0	183,0	110,0	36,0	149,0	133,0	2324,7
chr4:107341103-107341107:+	0.00719424	0.3242	0.667417	cds	ENSMUSG00000057375	88,0	232,0	26,0	171,0	138,1	58,0	36,0	142,0	180,0
chr4:152379510-152379514:+	0.0314815	0.01002	0.0716965	cds	ENSMUSG00000005045	227,0	3,0	0,0	0,0	0,0	1,0	0,0	0,0	1046,34
chr4:154969213-154969217:+	0.04	0.25712	0.592034	cds	ENSMUSG00000029056	61,0	46,0	16,0	49,0	24,1	7,0	94,0	67,1	37,0
chr4:34656259-34656263:+	0.00952381	0.7812	1	cds	ENSMUSG00000028292	0,23	0,86	0,9	2208	0,30	0,20	0,62	0,94	0,64
chr4:155841547-155841551:+	0.0108303	0.64699	0.950011	cds	ENSMUSG00000029070	18,0	45,0	24,0	48,0	13,0	168,0	79,0	40,0	274,3
chr4:134470176-134470180:+	0.153846	0.16401	0.470332	cds	ENSMUSG00000028832	9,0	11,2	1,0	16,0	2,0	20,0	0,0	4,0	19,2
chr4:120535819-120535823:+	NA	NA	NA	cds	ENSMUSG00000047518	0,0	0,0	0,0	0,0	0,0	0,0	0,0	0,0	61137
chr4:155854660-155854664:+	0.0020202	1	1	cds	ENSMUSG00000029071	112,0	107,0	10,0	172,0	99,0	7,0	371,0	29,0	494,1
chr4:59868349-59868353:+	NA	NA	NA	cds	ENSMUSG00000028385	47,0	0,0	0,0	11,0	2,0	1,0	2,0	20,0	2,1
chr4:6203861-6203865:+	0.285714	0.00104	0.0141941	cds	ENSMUSG00000028243	39,2	13,0	6,0	37,0	3,0	3,0	1,0	17,1	15,6
chr4:146464527-146464531:+	NA	NA	NA	cds	ENSMUSG00000070605	0,0	0,0	0,35	0,0	0,0	0,50	0,0	1,2	0,1
chr5:122367594-122367598:-	0.0123457	0.15304	0.452974	cds	ENSMUSG00000029463	0,402	0,20	0,11	0,66	0,25	0,38	0,23	1,80	0,1067
chr5:137297794-137297798:-	0.00146628	0.70127	0.988214	cds	ENSMUSG00000037364	0,168	0,286	0,20	0,281	0,123	0,78	0,100	1681	0,744
chr5:134245112-134245116:-	0.0026455	0.50875	0.856968	cds	ENSMUSG00000060261	1377	0,162	0,22	0,522	0,170	0,74	0,335	0,180	0,744
chr5:72372093-72372097:-	NA	NA	NA	cds	ENSMUSG00000005220	0,1	0,0	0,8	0,8	0,3	0,0	0,5	0,0	2,42
chr5:45857346-45857350:-	0.0769231	0.41714	0.760038	cds	ENSMUSG00000015882	3,0	19,0	0,0	13,0	9,0	2,0	3,0	2,0	36,3
chr5:92659678-92659682:-	NA	NA	NA	cds	ENSMUSG00000050050	0,0	0,1	0,0	0,2	0,2	0,2	0,0	0,2	23432
chr5:73644267-73644271:-	0.0113208	0.35222	0.695571	cds	ENSMUSG00000029156	0,115	0,20	0,35	0,57	0,7	0,13	0,407	0,31	3262
chr5:44186227-44186231:-	0.00769231	0.93717	1	cds	ENSMUSG00000046985	0,111	0,46	0,18	0,125	1152	0,31	0,139	0,71	1129
chr5:137909911-137909915:-	0.0059657	1	1	cds	ENSMUSG00000029727	0,1	81333	0,0	0,3	0,55	0,5	0,0	0,0	0,0
chr5:137909915-137909919:-	0.0457882	0.08384	0.318506	cds	ENSMUSG00000029727	1,0	1333,52	0,0	3,0	55,5	5,0	0,0	0,0	0,0
chr5:33628848-33628852:-	0.128571	0.2767	0.617963	utr	ENSMUSG00000037339	1,15	5,66	0,16	3,64	3,44	0,13	11194	9,61	2,69
chr5:122124921-122124925:-	NA	NA	NA	cds	ENSMUSG00000043036	0,0	0,0	0,0	0,0	0,0	0,0	0,0	0,0	3777
chr5:138993287-138993291:-	0.172414	0.00225	0.024386	cds	ENSMUSG00000025856	75,0	63,3	4,0	40,5	13,0	31,0	70,8	24,5	48,0
chr5:139756439-139756443:-	0.0769231	0.01338	0.0888384	cds	ENSMUSG00000029547	0,35	0,40	0,0	3,36	0,11	0,4	0,34	0,77	0,38
chr5:137299557-137299561:-	0.048583	9e-05	0.00195088	cds	ENSMUSG00000037364	186,0	209,0	23,0	221,0	95,0	41,0	98,0	470,24	682,6
chr5:30934538-30934542:-	0.00261097	0.33962	0.686073	cds	ENSMUSG00000029161	0,57	31146	0,0	0,862	0,0	0,1	0,16	0,1	0,1
chr5:36046481-36046485:-	0.0434783	0.32558	0.668391	cds	ENSMUSG00000029093	76,0	7,0	0,0	1,0	1,0	14,0	5,0	0,0	22,1
chr5:23527923-23527927:-	0.0143885	1	1	cds	ENSMUSG00000062604	16,0	5,0	0,0	18,0	5,0	0,0	5,0	22,0	137,2
chr5:75011448-75011452:-	0.00315457	0.54506	0.884822	cds	ENSMUSG00000029229	0,55	0,149	0,18	0,83	0,139	0,42	0,86	1316	0,736
chr5:36813727-36813731:-	0.0044843	1	1	cds	ENSMUSG00000029119	0,30	0,71	0,4	0,67	0,60	0,20	0,16	0,96	1222
chr5:65435623-65435627:-	0.0107527	0.65905	0.959921	utr	ENSMUSG00000029201	13,0	644,7	8,0	143,0	201,2	9,0	7,0	39,0	2,0
chr5:107812353-107812357:-	0.0357143	0.22811	0.569888	cds	ENSMUSG00000011831	0,58	0,18	0,2	0,82	0,97	0,5	0,8	1,27	0,24
chr5:65483990-65483994:-	NA	NA	NA	utr	ENSMUSG00000037822	0,0	0,0	0,0	0,0	0,0	0,0	0,0	23,11	0,0
chr5:125389696-125389700:-	0.00414079	0.25998	0.593205	utr	ENSMUSG00000008348	297,0	296,0	26,0	481,2	307,0	64,0	472,0	172,0	462,0
chr5:134246505-134246509:-	0.0026738	0.71966	1	cds	ENSMUSG00000060261	0,240	0,145	0,52	1373	0,117	0,96	0,276	0,186	0,572
chr5:147879688-147879692:-	0.00854701	1	1	cds	ENSMUSG00000029650	0,10	0,64	0,0	0,73	1116	0,4	0,14	0,114	0,16
chr5:31089314-31089318:-	0.00884086	0.37913	0.712803	cds	ENSMUSG00000029151	0,156	0,1	0,0	0,0	0,0	0,0	0,0	0,0	91009
chr5:64275502-64275506:+	0.00510204	0.5291	0.876121	cds	ENSMUSG00000029174	0,26	0,33	0,0	1195	0,3	0,8	0,10	0,34	0,268
chr5:24554427-24554431:-	NA	NA	NA	cds	ENSMUSG00000038199	0,0	0,0	0,0	0,0	0,0	0,0	0,0	0,0	3503
chr5:115180787-115180791:-	NA	NA	NA	cds	ENSMUSG00000029544	1,3	0,0	2,3	0,2	0,0	1,0	0,1	0,3	5,0
chr5:32004777-32004781:+	0.00689655	0.58661	0.925399	cds	ENSMUSG00000052139	1144	0,190	0,36	0,176	0,90	0,47	0,120	0,201	1164
chr5:124714233-124714237:+	0.03125	0.45824	0.79492	cds	ENSMUSG00000038023	47,0	235,2	6,0	96,0	18,0	14,0	31,1	46,0	21,0
chr5:121426152-121426156:+	0.0131579	0.91253	1	cds	ENSMUSG00000042719	47,0	27,0	6,0	75,1	25,0	15,0	77,0	30,0	247,2
chr5:114401438-114401442:+	0.0344828	0.06745	0.273135	cds	ENSMUSG00000029577	64,0	105,0	1,0	185,6	31,1	25,0	272,0	56,2	367,9
chr5:107497847-107497851:+	0.233766	0.0062	0.051925	cds	ENSMUSG00000044060	18,59	0,2	0,0	0,16	0,3	0,4	0,4	0,5	0,24
chr5:145283781-145283785:+	0.147335	0.4222	0.766407	cds	ENSMUSG00000070420	28,1	21,4	2,0	26,1	3,1	4,0	25,2	35,3	9,2
chr5:149725488-149725492:+	0.030303	1	1	cds	ENSMUSG00000051950	30,0	32,1	1,0	12,0	4,0	4,0	2,0	27,0	4,0
chr5:136098776-136098780:+	NA	NA	NA	cds	ENSMUSG00000004952	0,5	0,24	0,6	2,7	0,0	0,3	0,50	0,45	0,5
chr5:108081219-108081223:+	0.1	0.34749	0.692163	cds	ENSMUSG00000029267	14,1	9,1	1,0	4,0	1,1	3,0	1,0	24,0	10,0
chr5:24439987-24439991:+	0.00526316	1	1	cds	ENSMUSG00000028962	0,31	1189	0,5	0,150	0,95	0,42	0,32	0,146	0,129
chr5:110655414-110655418:+	0.142857	0.085	0.319918	cds	ENSMUSG00000029504	16,0	17,0	0,0	9,1	9,0	8,0	10,0	18,3	25,0
chr5:120525797-120525801:+	0.228571	0.00036	0.005896	cds	ENSMUSG00000032754	0,4	0,5	0,4	0,18	0,52	0,7	0,3	8,27	0,1
chr5:37048421-37048425:+	NA	NA	NA	utr	ENSMUSG00000063646	0,0	0,0	0,0	0,0	0,0	0,0	0,0	0,6	23,4
chr5:3565751-3565755:+	0.166667	0.09399	0.333032	cds	ENSMUSG00000058503	13,0	2,0	9,0	3,1	0,1	13,0	2,0	7,0	10,2
chr5:138172480-138172484:+	NA	NA	NA	cds	ENSMUSG00000019518	0,0	0,0	0,0	1,0	0,0	0,0	0,0	0,0	3,7
chr5:35601622-35601626:+	0.00511771	0.75612	1	cds	ENSMUSG00000029098	0,24	0,79	0,11	5972	0,51	0,18	0,33	0,130	0,186
chr5:32901556-32901560:+	0.222222	0.01214	0.082828	cds	ENSMUSG00000037426	3,66	0,15	0,4	0,32	4,14	0,21	0,15	0,26	5,68
chr5:38223228-38223232:+	NA	NA	NA	utr	ENSMUSG00000067367	0,0	2,2	0,0	0,0	0,2	0,0	2,0	1,1	9,16
chr5:34669203-34669207:+	NA	NA	NA	cds	ENSMUSG00000052783	2,0	0,0	0,0	4,0	3,0	1,0	3,0	9,0	352,5
chr5:145104892-145104896:+	0.048951	0.00088	0.0124723	cds	ENSMUSG00000029621	211,0	193,0	27,0	56,0	99,0	95,0	41,0	136,7	68,0
chr5:32913217-32913221:+	0.0666667	0.14012	0.423443	cds	ENSMUSG00000037426	0,10	0,4	0,3	0,33	0,5	0,2	0,8	1,14	0,121
chr5:143549135-143549139:+	0.0566038	0.02433	0.142311	cds	ENSMUSG00000083012;ENSMUSG00000048910	5,0	5,1	28,0	28,0	12,0	42,0	64,0	67,0	50,3
chr5:32924362-32924366:+	0.15625	0.0004	0.0064087	cds	ENSMUSG00000037426	0,45	0,21	0,2	0,41	0,17	0,6	0,12	5,27	0,129
chr5:21217479-21217483:+	0.0352941	0.37452	0.710884	cds	ENSMUSG00000039934	8,0	5,0	2,0	82,3	38,0	22,0	3,2	21,0	1,0
chr5:30155383-30155387:+	0.0441176	0.60175	0.932145	utr	ENSMUSG00000059447	30,0	153,2	40,0	65,3	110,3	2,0	134,3	20,0	22,0
chr5:104489411-104489415:+	0.00930233	1	1	cds	ENSMUSG00000034462	0,17	0,9	0,6	2213	0,7	0,32	0,19	0,18	0,19
chr5:110207773-110207777:+	0.0333333	0.95613	1	cds	ENSMUSG00000029502	89,2	39,1	8,0	58,2	22,0	12,0	70,2	47,0	223,5
chr5:137637963-137637967:+	0.00550964	0.51719	0.85907	cds	ENSMUSG00000093445;ENSMUSG00000029720	0,22	0,60	0,3	0,78	0,19	0,17	0,30	2361	0,438
chr5:100518547-100518551:+	0.00987654	0.21459	0.540551	cds	ENSMUSG00000035297	0,157	0,160	0,33	0,174	0,58	0,43	0,351	0,80	8802
chr5:113561086-113561090:+	0.0425532	1	1	cds	ENSMUSG00000063430	45,2	5,0	0,0	10,0	0,0	1,0	2,0	1,0	0,0
chr5:142970285-142970289:+	0.00330033	1	1	cds	ENSMUSG00000029581	1302	0,29	0,12	0,63	0,9	0,15	0,69	0,218	0,101
chr5:144820395-144820399:+	0.0178571	1	1	cds	ENSMUSG00000045482	29,0	25,0	1,0	22,0	9,0	6,0	12,0	44,0	55,1
chr5:34436595-34436599:+	0.00230947	1	1	cds	ENSMUSG00000037210	0,51	0,56	0,1	0,64	0,9	0,10	0,35	0,38	1432
chr5:136990540-136990544:+	0.015873	1	1	cds	ENSMUSG00000004846	29,0	43,0	4,0	62,1	33,0	35,0	34,0	44,0	20,0
chr5:35583972-35583976:+	0.347594	0.00873	0.0656532	cds	ENSMUSG00000029098	6,17	30,36	0,1	144206	9,8	7,12	8,10	18,47	10,45
chr5:31054055-31054059:+	0.0119403	0.02876	0.157008	cds	ENSMUSG00000013622	0,103	0,117	0,68	0,757	4331	0,74	0,199	0,248	0,172
chr5:31245404-31245408:+	0.0070922	0.17809	0.495292	cds	ENSMUSG00000029148	182,0	280,2	64,0	248,0	163,0	103,0	247,0	353,0	260,0
chr6:85910995-85910999:-	NA	NA	NA	utr	ENSMUSG00000057103	0,0	0,0	0,0	6,0	19,21	0,0	4,0	0,0	0,0
chr6:42673352-42673356:-	0.0225564	1	1	utr	ENSMUSG00000036667	260,6	10,0	4,0	23,0	1,0	8,0	1,0	8,0	9,0
chr6:16844190-16844194:-	0.0769231	0.55182	0.890157	cds	ENSMUSG00000029553	0,0	0,1	0,0	3,36	0,5	0,1	0,0	0,15	0,0
chr6:136817929-136817933:-	0.00176887	1	1	cds	ENSMUSG00000030216	141,0	82,0	7,0	113,0	35,0	19,0	86,0	114,0	1693,3
chr6:72234393-72234397:-	0.00289855	1	1	cds	ENSMUSG00000037621	0,0	1,0	4,0	2,0	15,0	3,0	4,0	11,0	344,1
chr6:146954274-146954278:-	NA	NA	NA	utr	ENSMUSG00000040163	0,0	0,0	0,0	0,0	0,0	0,0	0,0	0,0	48,57
chr6:122801581-122801585:-	NA	NA	NA	utr	ENSMUSG00000003153	0,1	0,0	0,0	0,0	0,0	0,0	0,1	0,0	56703
chr6:120935169-120935173:-	0.0416667	0.24966	0.588823	cds	ENSMUSG00000051586	0,84	0,21	0,1	0,13	0,8	0,5	0,52	0,40	1,23
chr6:54938133-54938137:-	0.084507	0.23764	0.581648	cds	ENSMUSG00000038058	0,13	0,17	0,3	0,16	0,16	0,22	2,22	6,65	0,7
chr6:126928140-126928144:-	NA	NA	NA	cds	ENSMUSG00000030346	6,0	12,0	2,0	3,1	0,0	5,0	8,0	40,0	155,0
chr6:113341867-113341871:-	0.0119048	0.59408	0.92959	cds	ENSMUSG00000030272	114,0	31,0	60,0	83,1	40,0	64,0	113,0	51,0	1,0
chr6:47803426-47803430:-	0.003367	0.31081	0.648915	cds	ENSMUSG00000025823	0,120	0,412	0,12	0,563	0,623	0,51	0,59	1296	0,179
chr6:133851913-133851917:-	NA	NA	NA	cds	ENSMUSG00000032758	0,0	0,0	0,0	5285416	0,0	0,0	0,0	0,0	0,1
chr6:29202442-29202446:-	0.0169492	1	1	cds	ENSMUSG00000003500	0,37	0,15	0,0	0,11	0,1	0,22	0,21	1,58	0,5
chr6:29489028-29489032:-	NA	NA	NA	cds	ENSMUSG00000059022	0,0	0,2	0,2	0,7	0,8	0,1	1,8	0,2	0,0
chr6:148195194-148195198:-	0.0673077	0.01483	0.0963272	cds	ENSMUSG00000030304	154,3	209,7	47,0	213,7	236,5	39,0	206,1	97,7	503,27
chr6:148774976-148774980:-	0.0204082	0.11596	0.384966	cds	ENSMUSG00000040029	105,0	170,0	6,0	190,0	90,0	16,0	48,1	81,0	20,0
chr6:118467238-118467242:-	0.0163934	1	1	cds	ENSMUSG00000072623	60,1	2,0	1,0	1,0	5,0	0,0	30,0	2,0	4,0
chr6:39173277-39173281:-	0.0952381	0.12154	0.388279	cds	ENSMUSG00000042599	37,0	5,0	0,0	17,0	1,0	4,0	4,0	19,2	21,0
chr6:120822587-120822591:-	0.00174216	0.62879	0.942941	cds	ENSMUSG00000019210	831,0	191,0	47,0	573,1	142,0	37,0	218,0	107,0	91,0
chr6:47558173-47558177:-	0.0344828	0.39412	0.735358	cds	ENSMUSG00000029687	0,4	1,28	0,1	0,3	0,9	0,1	0,6	0,29	0,89
chr6:128496574-128496578:-	0.000315192	1	1	cds	ENSMUSG00000030359	0,0	0,1	0,0	0,1112	39515	0,0	0,0	0,0	0,1
chr6:90428378-90428382:-	NA	NA	NA	utr	ENSMUSG00000048794	2,0	0,0	0,0	0,0	0,0	1,0	0,0	0,0	44,3
chr6:41690745-41690749:-	NA	NA	NA	cds	ENSMUSG00000029866	0,0	0,0	0,1	0,0	0,0	0,1	0,0	13,82	0,2
chr6:40897304-40897308:-	NA	NA	NA	cds	ENSMUSG00000051936	0,0	0,0	0,0	0,0	0,0	0,0	0,0	0,0	204,1
chr6:18103499-18103503:-	NA	NA	NA	cds	ENSMUSG00000010796	0,0	0,0	0,0	0,0	0,0	0,0	0,0	0,0	69,1
chr6:48405386-48405390:+	0.0285714	0.69419	0.984646	cds	ENSMUSG00000042810	0,25	0,7	0,3	0,10	0,10	0,2	0,48	0,21	2,68
chr6:56703313-56703317:-	1	0	0	cds	ENSMUSG00000091625	0,0	0,4	8,0	0,0	0,0	29,0	0,0	0,10	0,0
chr6:106769188-106769192:+	0.0344828	0.81255	1	utr	ENSMUSG00000013736	0,32	1,28	0,6	0,24	0,12	0,14	0,27	0,18	0,15
chr6:117843393-117843397:+	0.15411	0.43072	0.777373	cds	ENSMUSG00000059689	131,24	76,18	20,4	76,16	75,25	18,4	158,39	57,12	66,7
chr6:39598362-39598366:+	0.220468	0	0	utr	ENSMUSG00000002416	294103	439150	260231	243,83	404168	39,27	564417	198,66	73,25
chr6:108851284-108851288:+	0.00531915	0.47812	0.817574	cds	ENSMUSG00000030104	12,0	187,1	1,0	302,0	208,0	11,0	11,0	187,0	60,0
chr6:124932534-124932538:+	0.00152439	0.78752	1	cds	ENSMUSG00000030120	1655	0,664	0,35	0,608	0,352	0,78	0,473	0,212	0,94
chr6:113462754-113462758:+	0.0588235	0.58123	0.919241	cds	ENSMUSG00000043088	0,0	1,0	0,0	21,0	0,0	12,0	2,0	0,0	16,1
chr6:147590638-147590642:+	0.00616523	0.78955	1	cds	ENSMUSG00000030301	102,0	61,0	3,0	91,0	58,0	6,0	98,0	24,0	806,5
chr6:115926430-115926434:+	NA	NA	NA	utr	ENSMUSG00000030323	0,0	0,0	0,0	0,0	0,0	0,0	0,0	0,0	4,45
chr6:117867040-117867044:+	NA	NA	NA	utr	ENSMUSG00000042097	0,0	0,1	0,0	1,0	0,0	0,0	0,0	0,0	0,0
chr6:17571509-17571513:+	0.0103896	0.92769	1	cds	ENSMUSG00000009376	15,0	70,0	4,0	381,4	101,1	41,0	22,0	12,0	3,0
chr6:83058136-83058140:+	NA	NA	NA	utr	ENSMUSG00000009145	0,0	5,80	0,0	1,5	0,3	0,0	0,0	0,0	0,0
chr6:77243223-77243227:+	NA	NA	NA	utr	ENSMUSG00000060780	36,7	0,0	0,0	0,0	0,0	0,0	0,0	0,0	0,0
chr6:48906773-48906777:+	0.00074239	1	1	cds	ENSMUSG00000029811	0,2	11346	0,0	0,33	0,0	0,0	0,0	0,4	0,4
chr6:145172086-145172090:+	0.00348432	1	1	cds	ENSMUSG00000030263	3,0	49,0	4,0	8,0	3,0	13,0	8,0	1144,4	10,0
chr6:117869274-117869278:+	0.1	0.28123	0.619584	utr	ENSMUSG00000042097	36,4	15,0	0,0	9,0	0,0	0,0	0,0	10,0	0,0
chr6:87051025-87051029:+	0.0294118	0.08796	0.322799	cds	ENSMUSG00000029992	0,56	0,116	0,0	1,74	0,5	0,4	1,33	0,29	0,324
chr6:7556777-7556781:+	0.00909091	1	1	cds	ENSMUSG00000061762	1109	0,52	0,0	0,0	0,0	0,0	0,0	0,0	0,1
chr6:86438484-86438488:+	NA	NA	NA	utr	ENSMUSG00000046679	0,0	0,4	0,1	0,6	0,3	0,4	2,2	8,10	0,6
chr7:28407468-28407472:-	0.00138696	1	1	cds	ENSMUSG00000037513	78,0	88,0	1,0	115,0	20,0	5,0	23,0	50,0	720,1
chr7:118845239-118845243:-	NA	NA	NA	utr	ENSMUSG00000030980	0,0	0,0	0,0	0,0	0,0	0,0	0,0	0,0	6,4
chr7:102681658-102681662:-	0.0666667	0.30336	0.64062	cds	ENSMUSG00000073968	0,2	0,6	0,2	0,7	0,2	0,5	0,16	0,18	1,14
chr7:52015633-52015637:-	NA	NA	NA	cds	ENSMUSG00000094445	0,0	0,0	0,0	0,0	0,0	0,0	0,0	0,0	2846
chr7:4651815-4651819:-	NA	NA	NA	utr	ENSMUSG00000052296	0,0	0,10	0,0	0,5	0,0	0,0	0,0	1,7	1,2
chr7:27348533-27348537:-	0.0222222	0.60437	0.932145	cds	ENSMUSG00000089832	18,0	82,0	6,0	49,0	14,0	23,0	9,0	132,3	12,0
chr7:34207605-34207609:-	0.0555556	0.03174	0.170685	cds	ENSMUSG00000036427	24,0	24,0	231,0	8,0	0,0	206,0	58,0	5,0	17,1
chr7:80725961-80725965:-	0.00309598	1	1	cds	ENSMUSG00000030536	0,10	0,193	0,3	0,79	0,2	0,37	0,17	1322	0,157
chr7:35647301-35647305:-	NA	NA	NA	cds	ENSMUSG00000030417	0,0	0,0	0,163	0,0	1,0	0,101	0,0	0,0	2,0
chr7:126547758-126547762:-	0.00382409	0.11669	0.385653	cds	ENSMUSG00000030738	0,536	2521	0,84	0,509	0,402	0,102	0,527	0,725	0,1003
chr7:44532026-44532030:-	NA	NA	NA	cds	ENSMUSG00000008193	0,0	0,7	0,0	0,0	0,0	0,4	0,0	1256	0,0
chr7:30555844-30555848:-	0.0681818	0.12095	0.388279	cds	ENSMUSG00000036845	0,66	0,73	0,9	3,53	3,41	0,24	0,30	5215	4161
chr7:45135663-45135667:-	0.0558659	0.14019	0.423443	cds	ENSMUSG00000074129;ENSMUSG00000089989	4,0	38,0	9,0	4,0	19,0	37,0	4,0	169,10	1,0
chr7:80947401-80947405:-	0.0373134	0.0063	0.0521697	cds	ENSMUSG00000025724	60,0	227,0	16,0	450,15	146,0	40,0	80,0	174,0	129,5
chr7:132850590-132850594:-	0.25	0.40207	0.746412	cds	ENSMUSG00000030960;ENSMUSG00000030849	9,25	7,13	1,6	3,17	1,2	0,5	4,6	6,25	6,9
chr7:3628823-3628827:-	0.2	0.00486	0.0426407	cds	ENSMUSG00000006335	2,41	0,21	0,9	0,21	3,12	0,10	0,20	8,58	0,74
chr7:67514841-67514845:-	NA	NA	NA	utr	ENSMUSG00000030556	0,0	0,0	0,0	0,0	0,0	0,0	0,0	0,0	2,1
chr7:118995039-118995043:-	0.133333	0.01734	0.109176	utr	ENSMUSG00000008734	203,2	5,0	2,0	13,2	1,0	5,0	42,0	2,0	26,0
chr7:122170500-122170504:-	NA	NA	NA	cds	ENSMUSG00000030866	0,0	10,2	0,0	0,0	0,0	0,0	0,0	0,0	0,0
chr7:44528836-44528840:-	NA	NA	NA	cds	ENSMUSG00000008193	0,0	3,0	0,0	0,0	0,0	0,0	0,0	96,17	0,0
chr7:139976474-139976478:-	NA	NA	NA	cds	ENSMUSG00000073795	0,0	1,1	0,0	0,0	0,0	3,0	0,0	1,0	163,42
chr7:4664515-4664519:-	0.00334448	1	1	cds	ENSMUSG00000063802	0,136	0,82	0,31	0,178	0,76	0,39	0,105	0,205	1298
chr7:4752103-4752107:-	0.0573951	0.25007	0.588823	cds	ENSMUSG00000051811	0,6	0,3	0,0	0,7	0,1	0,0	0,0	0,29	26427
chr7:126501948-126501952:-	NA	NA	NA	cds	ENSMUSG00000032637	0,3	0,1	0,0	0,1	0,0	0,0	0,1	0,3	3101
chr7:19584779-19584783:-	0.61875	0.00238	0.0254212	cds	ENSMUSG00000061028	16,13	13,15	0,0	9,23	10,6	0,2	9,1	54,41	177109
chr7:45238499-45238503:-	0.0327381	0.25786	0.592034	cds	ENSMUSG00000030798	1,0	48,0	2,0	4,0	6,0	15,0	7,0	2275,77	44,0
chr7:52014855-52014859:-	NA	NA	NA	cds	ENSMUSG00000094445	0,0	0,0	0,0	0,0	0,0	0,0	0,0	0,0	758,91
chr7:46892353-46892357:-	NA	NA	NA	cds	ENSMUSG00000014402	0,0	0,0	0,9	1,0	0,0	0,25	0,1	0,0	0,1
chr7:44553804-44553808:-	0.00787402	0.60961	0.932145	utr	ENSMUSG00000060601	0,24	0,115	0,14	0,340	0,51	0,39	0,66	0,86	1126
chr7:28308147-28308151:-	0.047619	0.06433	0.266385	cds	ENSMUSG00000003438	13,0	78,0	20,0	108,0	64,0	11,0	63,0	67,0	40,2
chr7:80095620-80095624:-	0.00151607	0.27294	0.613283	cds	ENSMUSG00000030541	129,0	530,0	3016,0	3293,5	574,0	435,0	498,0	456,0	115,0
chr7:19603185-19603189:-	0.0172414	0.60871	0.932145	cds	ENSMUSG00000061028	1,68	1,57	0,4	0,31	0,14	0,20	0,24	0,78	0,100
chr7:111616291-111616295:-	0.181818	0.00175	0.0211434	cds	ENSMUSG00000038296	43,0	7,0	11,0	176,0	4,0	92,0	13,0	14,0	9,2
chr7:19699010-19699014:-	6.02727e-05	1	1	utr	ENSMUSG00000002985	4465,0	574,0	185,0	198,0	66361,4	367,0	612,0	1857,0	103,0
chr7:141470469-141470473:+	0.00740741	0.1685	0.476687	cds	ENSMUSG00000025510	42,0	332,0	111,0	627,0	134,1	108,0	518,0	149,0	349,0
chr7:44585360-44585364:+	0.000272393	0.72026	1	cds	ENSMUSG00000002204	0,0	0,93	0,1	622021	0,2	0,650	0,4	0,2186	0,5
chr7:29824950-29824954:+	0.1	0.51429	0.858655	cds	ENSMUSG00000011427	0,8	1,9	0,2	0,10	0,9	0,7	0,2	0,19	0,3
chr7:128249491-128249495:+	0.0162602	0.73606	1	cds	ENSMUSG00000030782	0,24	0,65	0,7	0,36	0,5	0,54	0,21	2121	0,12
chr7:16123270-16123274:+	0.181818	0.00728	0.057692	cds	ENSMUSG00000006021	0,76	0,63	0,11	1,70	1,73	2,9	0,52	2102	0,65
chr7:4783193-4783197:+	NA	NA	NA	cds	ENSMUSG00000013091	0,0	0,0	0,0	0,0	0,0	0,0	0,0	0,0	462,10
chr7:141205560-141205564:+	0.00917431	1	1	cds	ENSMUSG00000038637	7,0	12,0	1,0	21,0	10,0	2,0	2,0	6,0	324,3
chr7:96956054-96956058:+	0.166667	0.00116	0.015544	cds	ENSMUSG00000018995	38,4	40,0	6,0	71,0	60,2	8,0	27,0	20,4	35,0
chr7:4122652-4122656:+	NA	NA	NA	cds	ENSMUSG00000030428	2,80	0,1	0,0	0,0	0,0	0,0	0,0	0,0	0,7
chr7:25302000-25302004:+	NA	NA	NA	utr	ENSMUSG00000058741	0,0	0,0	0,0	0,0	0,0	0,0	0,0	0,0	65,42
chr7:127322123-127322127:+	0.0175439	1	1	cds	ENSMUSG00000030830	4,0	15,0	0,0	2,0	4,0	14,0	0,0	224,4	1,0
chr7:141983067-141983071:+	0.0572404	0.63295	0.9443	cds	ENSMUSG00000053046	224,81	0,0	0,0	0,0	0,0	0,0	1,0	0,0	19,5
chr7:99859227-99859231:+	NA	NA	NA	utr	ENSMUSG00000035211	0,4	0,1	0,0	0,0	0,0	0,0	0,0	0,0	30374
chr7:44710532-44710536:+	NA	NA	NA	cds	ENSMUSG00000066500	0,0	0,0	0,0	0,0	0,0	0,0	0,0	0,0	694,2
chr7:27564775-27564779:+	0.00520833	1	1	cds	ENSMUSG00000049643	41,0	21,0	16,0	31,0	5,0	2,0	191,1	34,0	79,0
chr7:140039446-140039450:+	0.0555556	0.30041	0.638047	cds	ENSMUSG00000025470	17,0	21,0	3,0	21,0	17,1	11,0	12,0	37,0	59,0
chr7:3336777-3336781:+	NA	NA	NA	cds	ENSMUSG00000069806	2218	0,2	0,1	0,0	0,0	0,1	0,6	0,0	0,2
chr7:142490423-142490427:+	0.00205592	1	1	cds	ENSMUSG00000018819	11,0	198,0	26,0	21,0	11,0	119,0	89,0	2427,5	0,0
chr7:46861373-46861377:+	NA	NA	NA	utr	ENSMUSG00000030851	0,0	0,0	0,0	0,0	0,0	0,0	0,0	0,0	3,76
chr7:130820512-130820516:+	NA	NA	NA	cds	ENSMUSG00000040298	0,4	0,0	0,0	0,0	0,0	0,0	0,0	0,0	12518
chr7:45948057-45948061:+	0.015873	0.282	0.619584	cds	ENSMUSG00000040189	0,4	1,62	0,0	0,10	0,0	0,6	0,0	0,7	0,187
chr7:140143819-140143823:+	0.0111111	1	1	cds	ENSMUSG00000039018	73,0	43,0	7,0	80,0	69,0	5,0	89,1	56,0	23,0
chr7:27233569-27233573:+	0.0238095	1	1	cds	ENSMUSG00000003762	0,10	0,12	0,0	1,41	0,27	0,3	0,8	0,17	0,25
chr7:43637107-43637111:+	NA	NA	NA	cds	ENSMUSG00000030472	0,0	56480	0,0	0,0	0,0	0,0	0,0	0,0	0,0
chr7:141194618-141194622:+	0.00561798	1	1	utr	ENSMUSG00000038637	1,0	5,0	2,0	17,0	0,0	0,0	0,0	0,0	177,1
chr7:45280621-45280625:+	NA	NA	NA	cds	ENSMUSG00000070568	0,0	0,0	0,0	0,0	0,0	0,0	0,0	0,0	51639
chr7:144919338-144919342:+	0.0243902	0.36057	0.704881	cds	ENSMUSG00000031072	0,32	0,50	0,6	0,52	1,40	0,11	0,25	0,45	0,45
chr7:12848095-12848099:+	0.0034965	1	1	cds	ENSMUSG00000058638	0,12	0,38	0,13	0,55	0,40	0,23	0,20	0,94	1285
chr7:29000019-29000023:+	0.00923788	1	1	cds	ENSMUSG00000037337	0,3	0,24	0,2	0,1	0,2	0,3	0,2	4429	0,9
chr7:142488941-142488945:+	0.000838223	1	1	cds	ENSMUSG00000018819	2,0	81,0	18,0	13,0	2,0	65,0	26,0	1192,1	2,0
chr7:142513706-142513710:+	NA	NA	NA	cds	ENSMUSG00000061723	0,0	0,0	0,0	0,0	0,0	0,0	63667,4	0,0	0,0
chr7:3617408-3617412:+	0.00204082	0.33088	0.675508	cds	ENSMUSG00000035674	489,1	841,0	746,0	363,0	768,0	141,0	861,0	428,0	192,0
chr7:105674041-105674045:+	NA	NA	NA	cds	ENSMUSG00000030882	0,1	0,0	0,0	0,0	0,1	0,0	0,0	0,0	1,51
chr7:43824592-43824596:+	NA	NA	NA	utr	ENSMUSG00000050063	35,4	0,0	0,0	0,0	0,0	0,0	0,0	0,0	0,0
chr7:105433835-105433839:+	NA	NA	NA	cds	ENSMUSG00000030898	37,1	0,0	0,0	0,0	0,0	0,0	0,0	0,0	1,0
chr7:12836416-12836420:+	0.0526316	0.04364	0.218794	cds	ENSMUSG00000058638	0,16	0,36	0,8	2,36	0,23	0,19	0,16	0,51	0,205
chr7:141451099-141451103:+	0.0588235	0.06375	0.266385	cds	ENSMUSG00000025508	0,4	1,16	0,377	0,10	0,10	0,315	0,8	0,63	0,14
chr7:27462692-27462696:+	0.00162338	1	1	cds	ENSMUSG00000040466	0,48	0,235	0,32	0,154	21466	0,46	0,64	21230	0,21
chr7:121899550-121899554:+	0.0149254	1	1	cds	ENSMUSG00000030873	0,0	0,0	0,0	66,1	0,0	60,0	3,0	0,0	0,0
chr7:4692966-4692970:+	0.00671688	0.80885	1	cds	ENSMUSG00000035390	521,27	1,0	0,0	0,0	0,0	2,0	2,0	1,0	90,4
chr7:127531468-127531472:+	0.0322581	0.25458	0.591878	cds	ENSMUSG00000053877	0,48	2,60	0,0	0,55	0,6	0,16	0,31	0,49	0,55
chr7:80246664-80246668:+	NA	NA	NA	utr	ENSMUSG00000045467	1,0	1,0	0,0	2,0	0,0	0,0	0,0	0,0	847,57
chr7:56152621-56152625:+	0.0555556	0.12877	0.400437	cds	ENSMUSG00000030451	0,30	0,7	0,2	0,24	0,2	0,4	1,17	0,22	0,47
chr7:80252632-80252636:+	NA	NA	NA	cds	ENSMUSG00000045467	0,0	0,0	0,0	2,0	0,0	0,0	0,0	0,0	788,1
chr7:19201188-19201192:+	0.0151515	0.34541	0.689884	cds	ENSMUSG00000040811	0,387	0,46	0,9	0,79	0,28	0,52	0,26	1,65	0,29
chr7:19068148-19068152:+	NA	NA	NA	cds	ENSMUSG00000040866	0,0	0,0	0,0	0,0	0,0	0,0	0,0	0,0	67350
chr7:44708971-44708975:+	NA	NA	NA	cds	ENSMUSG00000066500	0,0	0,0	0,0	0,0	0,0	0,0	0,0	0,0	351005
chr7:16185518-16185522:+	0.126984	0.34084	0.686073	utr	ENSMUSG00000041420	26,10	2,1	1,0	2,1	0,0	6,2	2,0	25,17	0,0
chr7:140773768-140773772:+	2.11811e-05	1	1	cds	ENSMUSG00000025479	0,0	0,5	0,6	0,18048	147211	0,23	0,1143	0,18	0,60
chr8:105704346-105704350:-	0.0484848	0.42924	0.777272	cds	ENSMUSG00000013155	0,12	0,14	0,1	0,12	0,1	0,2	0,0	0,13	8157
chr8:25835999-25836003:-	0.00443459	1	1	cds	ENSMUSG00000031575	54,0	75,0	9,0	59,0	15,0	14,0	43,0	55,0	449,2
chr8:41414802-41414806:-	0.0041841	0.66214	0.962519	cds	ENSMUSG00000031590	162,0	295,0	32,0	232,0	152,0	110,0	154,0	476,2	230,0
chr8:71714878-71714882:-	0.0149727	0.71718	1	cds	ENSMUSG00000070000	17133	0,3	0,0	0,2	0,1	0,0	0,0	18165	0,6
chr8:117799039-117799043:-	NA	NA	NA	cds	ENSMUSG00000031843	0,15	0,17	0,9	0,14	0,1	0,15	3,5	0,12	0,17
chr8:25171267-25171271:-	0.0136986	1	1	cds	ENSMUSG00000065954	0,46	0,4	0,4	0,10	0,12	0,16	0,7	0,25	1,72
chr8:70023606-70023610:-	0.171429	0.08792	0.322799	cds	ENSMUSG00000031858	4,61	9,60	0,5	6,79	0,35	0,8	5,33	12,58	15107
chr8:22471444-22471448:-	0.0111732	0.25352	0.591279	cds	ENSMUSG00000031534	0,212	1129	0,46	0,481	2177	0,42	3497	0,203	0,205
chr8:13885661-13885665:-	0.00632911	0.60252	0.932145	cds	ENSMUSG00000031458	1157	0,57	0,7	0,97	0,19	0,8	0,24	0,27	0,251
chr8:22593683-22593687:-	0.4	3e-05	0.000762414	utr	ENSMUSG00000008892	6,1	5,0	54,0	3,0	2,0	28,0	14,6	4,0	6,4
chr8:116978774-116978778:-	0.294058	0.00151	0.019524	utr	ENSMUSG00000031847	1,11	0,2	0,0	2,21	0,1	0,4	0,2	0,0	6511074
chr8:93032602-93032606:-	NA	NA	NA	cds	ENSMUSG00000071047	0,0	0,1	0,0	0,0	0,1	0,0	0,0	0,0	1,33
chr8:41374505-41374509:-	0.075	0.19784	0.520743	cds	ENSMUSG00000031591	3,75	1,83	0,6	11447	6,74	2,42	2,70	1,48	0,46
chr8:69075033-69075037:-	0.0846739	0.07263	0.286681	cds	ENSMUSG00000036330	0,0	22,3	0,0	355,13	2,0	0,0	0,1	0,0	4,0
chr8:70651181-70651185:-	0.00236967	1	1	cds	ENSMUSG00000056204	17,0	75,0	4,0	421,1	59,0	6,0	17,0	9,0	7,0
chr8:56540865-56540869:-	0.0196078	0.77449	1	cds	ENSMUSG00000038215	39,0	32,0	11,0	50,1	51,0	19,0	31,0	67,0	164,1
chr8:24863388-24863392:-	NA	NA	NA	cds	ENSMUSG00000037437	0,0	0,0	0,0	0,0	0,0	0,0	0,0	1,0	1178,13
chr8:79281176-79281180:-	0.68	0	0	cds	ENSMUSG00000037022	31,24	73,17	40,0	133,13	98,16	29,0	75,22	23,30	8,17
chr8:84930815-84930819:-	NA	NA	NA	cds	ENSMUSG00000053693	0,76	0,0	0,0	0,0	0,0	0,0	0,0	0,0	2,5
chr8:123894691-123894695:-	6.07183e-05	1	1	utr	ENSMUSG00000031972	0,0	3,0	34,0	0,0	0,0	0,0	65874,4	0,0	0,0
chr8:113777675-113777679:-	NA	NA	NA	cds	ENSMUSG00000053399	2,0	1,1	0,0	0,0	0,0	0,0	0,0	0,0	0,0
chr8:13100320-13100324:-	0.0344828	0.34343	0.687793	cds	ENSMUSG00000038542	0,31	0,30	0,2	0,21	0,15	0,9	0,19	1,28	0,99
chr8:119778359-119778363:-	0.0526316	0.29149	0.629995	utr	ENSMUSG00000034105	12,0	24,0	4,0	30,0	21,0	7,0	6,0	9,0	18,1
chr8:41360248-41360252:-	0.00840336	0.51046	0.856968	cds	ENSMUSG00000031591	0,82	1118	0,49	0,617	0,74	0,98	0,55	0,84	0,86
chr8:21703430-21703434:-	NA	NA	NA	cds	ENSMUSG00000058618	0,0	1503,3	0,0	0,0	0,0	0,0	0,0	0,0	0,0
chr8:20141892-20141896:+	NA	NA	NA	cds	ENSMUSG00000096401	0,0	0,0	0,0	0,0	0,0	0,2	1,0	0,0	0,0
chr8:85019517-85019521:-	0.0114943	0.16937	0.476687	cds	ENSMUSG00000052456	0,144	0,99	0,30	0,218	1,86	0,60	0,128	0,117	0,149
chr8:105085392-105085396:+	NA	NA	NA	cds	ENSMUSG00000062181	0,0	0,0	0,0	0,0	3184	0,0	0,0	0,0	0,0
chr8:84969759-84969763:+	0.00363636	0.44373	0.78554	utr	ENSMUSG00000005161	0,569	0,692	0,404	11143	0,506	0,135	0,595	11154	1274
chr8:123267700-123267704:+	0.0384615	0.81418	1	cds	ENSMUSG00000001065;ENSMUSG00000092329	14,0	31,1	5,0	35,0	20,0	9,0	10,0	25,1	12,0
chr8:71682184-71682188:+	0.461538	0.00956	0.0699427	cds	ENSMUSG00000031805	2,4	1,24	0,6	6,7	1,4	0,18	5,12	42136	3,11
chr8:25720372-25720376:+	0.0104167	1	1	cds	ENSMUSG00000031570	0,19	1,95	0,5	0,20	0,32	0,14	0,15	0,31	0,14
chr8:71965917-71965921:+	0.0740741	0.1996	0.523506	cds	ENSMUSG00000052446	0,21	0,24	0,2	0,23	0,16	0,7	0,4	2,25	0,6
chr8:95036688-95036692:+	NA	NA	NA	cds	ENSMUSG00000060470	0,0	0,4	0,1	1,8	0,9	0,7	0,0	0,11	0,1
chr8:105050318-105050322:+	NA	NA	NA	cds	ENSMUSG00000069922	0,0	0,0	0,0	0,0	1212	0,0	0,0	0,0	0,0
chr8:94214628-94214632:+	0.0294118	0.61564	0.933594	utr	ENSMUSG00000032939	0,3	0,21	0,4	0,24	0,2	0,6	0,22	1,33	0,64
chr8:70312781-70312785:+	0.00337838	0.86091	1	cds	ENSMUSG00000055681	287,0	590,2	14,0	366,1	444,1	22,0	256,0	339,0	135,0
chr8:46521346-46521350:+	0.000621891	1	1	cds	ENSMUSG00000018796	63,0	161,0	107,0	225,0	1401,0	29,0	428,0	29,0	1607,1
chr8:3621612-3621616:+	0.00275103	0.23114	0.574019	cds	ENSMUSG00000087687	382,0	561,0	198,0	725,2	676,0	118,0	504,0	846,0	471,0
chr8:69797837-69797841:+	0.225806	0.01052	0.0737	cds	ENSMUSG00000031862	19,0	43,3	0,0	32,0	17,2	5,0	11,0	24,7	12,0
chr8:94933426-94933430:+	NA	NA	NA	cds	ENSMUSG00000061577	0,0	1,5	0,0	0,1	0,0	0,2	0,0	0,19	0,0
chr8:13303915-13303919:+	0.027027	0.25962	0.593205	cds	ENSMUSG00000038497	44,0	36,1	0,0	243,0	7,0	8,0	33,0	16,0	13,0
chr8:70323471-70323475:+	0.000675105	1	1	cds	ENSMUSG00000055694;ENSMUSG00000087408	74,1	0,0	2,0	1,0	0,0	1,0	78,1	3,0	1,0
chr8:105053685-105053689:+	NA	NA	NA	cds	ENSMUSG00000069922	0,0	2,0	0,0	0,0	3984,2	0,0	0,0	0,0	0,0
chr8:84908871-84908875:+	0.0512821	1	1	cds	ENSMUSG00000003812	2,0	6,0	1,0	11,0	21,1	9,0	2,0	37,2	2,0
chr8:105299036-105299040:+	0.060241	0.00163	0.0200218	cds	ENSMUSG00000014859	5,78	5164	0,21	0,148	0,72	0,53	0,254	3299	0,141
chr8:3470934-3470938:+	NA	NA	NA	utr	ENSMUSG00000040340	0,0	0,0	0,0	0,0	0,0	0,0	0,0	0,0	162,8
chr8:13053470-13053474:+	0.00644068	1	1	cds	ENSMUSG00000031444	0,0	0,9	0,0	0,0	192931	0,9	0,0	0,31	0,4
chr8:106893709-106893713:+	0.132075	0.00346	0.0340003	utr	ENSMUSG00000041438	0,31	3,51	0,15	2,64	0,28	0,14	0,51	7,46	0,67
chr8:70179019-70179023:+	0.0625	0.65204	0.951591	cds	ENSMUSG00000002342	33,0	42,0	13,0	52,2	26,0	12,0	125,2	42,1	15,1
chr8:22062117-22062121:+	0.344828	0.00131	0.0172405	cds	ENSMUSG00000063362	19,10	11,0	0,0	16,0	17,0	5,0	10,0	8,0	18,6
chr8:11758518-11758522:+	0.0526316	0.04441	0.219666	cds	ENSMUSG00000031511	40,0	54,3	1,0	48,0	7,0	5,0	42,0	18,0	51,0
chr8:45994088-45994092:+	0.0176471	0.07844	0.301095	cds	ENSMUSG00000031634	0,157	0,184	0,13	0,196	0,210	0,16	0,159	3167	0,101
chr8:105275109-105275113:+	0.0952381	0.01748	0.109176	cds	ENSMUSG00000033249	0,77	0,4	0,1	0,13	0,45	0,15	0,42	2,19	0,2
chr8:117556115-117556119:+	0.00546448	1	1	cds	ENSMUSG00000034330	0,10	0,59	0,0	0,21	0,2	0,10	0,3	1182	0,7
chr8:36140113-36140117:+	0.00877193	1	1	cds	ENSMUSG00000050271	70,0	83,0	3,0	65,0	4,0	3,0	16,0	113,1	11,0
chr8:3364753-3364757:+	NA	NA	NA	cds	ENSMUSG00000074497	0,0	2,0	0,0	2,0	0,0	0,0	0,0	62,6	4,0
chr8:26119960-26119964:+	0.047619	1	1	utr	ENSMUSG00000013878	11,3	0,0	0,0	6,0	0,0	0,0	10,2	6,0	0,0
chr8:119597758-119597762:+	NA	NA	NA	utr	ENSMUSG00000031831	0,0	0,0	0,0	0,0	0,0	0,0	0,0	0,0	3,5
chr8:47082539-47082543:+	0.00638978	1	1	cds	ENSMUSG00000038173	16,0	0,0	1,0	311,2	0,0	0,0	0,0	2,0	32,0
chr8:26158522-26158526:+	0.04	0.45214	0.792669	cds	ENSMUSG00000037214	14,0	23,0	3,0	24,1	24,0	6,0	13,0	26,0	95,0
chr8:109630235-109630239:+	NA	NA	NA	cds	ENSMUSG00000048827	0,0	0,0	0,0	0,0	0,0	0,0	0,0	0,0	14,1
chr9:107603121-107603125:-	NA	NA	NA	cds	ENSMUSG00000057969	2,0	98,0	5,0	68,0	0,0	27,0	16,0	1,1	2,0
chr9:106435095-106435099:-	0.00116144	1	1	cds	ENSMUSG00000023262	14,0	619,0	3,0	860,1	114,0	5,0	12,0	23,0	4,0
chr9:44824320-44824324:-	0.0909091	0.10555	0.363506	cds	ENSMUSG00000002028	0,24	1,10	0,0	0,15	0,5	0,8	0,6	0,38	0,16
chr9:35199856-35199860:-	0.037037	1	1	utr	ENSMUSG00000032041	1,0	10,0	1,0	8,0	12,0	2,0	26,1	10,0	0,0
chr9:54549776-54549780:-	0.285714	1e-05	0.000283462	cds	ENSMUSG00000037493	0,61	0,0	0,1	0,6	0,13	0,8	8724	1,27	4,10
chr9:26979175-26979179:-	0.03125	0.18585	0.509188	cds	ENSMUSG00000031969	31,1	51,0	6,0	147,0	96,0	13,0	55,0	17,0	19,0
chr9:18461335-18461339:-	NA	NA	NA	cds	ENSMUSG00000074500	1,0	0,0	0,0	0,2	0,0	0,0	0,2	0,0	31,19
chr9:87222039-87222043:-	0.0909091	0.16087	0.468621	cds	ENSMUSG00000056919	0,13	0,7	0,2	1,10	0,6	0,2	0,13	1,38	0,41
chr9:7162730-7162734:-	0.1	0.64518	0.950011	cds	ENSMUSG00000047193	10,0	0,0	0,0	9,1	3,2	0,0	2,0	1,0	11,0
chr9:37605788-37605792:-	5.98838e-05	1	1	cds	ENSMUSG00000001948	0,23	0,12	0,17	0,140	0,7	0,35	0,53	0,18	116698
chr9:7836694-7836698:-	NA	NA	NA	cds	ENSMUSG00000049742	0,0	0,0	0,0	0,0	5,0	0,0	0,1	5,0	0,0
chr9:21975949-21975953:-	0.105263	0.05919	0.253837	cds	ENSMUSG00000040146	8,0	5,0	1,0	168,6	51,6	7,0	5,0	7,0	16,0
chr9:48945488-48945492:-	NA	NA	NA	cds	ENSMUSG00000008590	0,0	4,0	0,0	0,0	0,0	0,0	0,0	0,0	3,1
chr9:41051312-41051316:-	0.0243902	0.75882	1	cds	ENSMUSG00000032020	0,22	0,17	0,0	0,36	0,1	0,5	0,0	2,80	0,2
chr9:22073682-22073686:-	0.0277778	0.00033	0.0055275	cds	ENSMUSG00000066839	153,0	188,0	40,0	945,0	258,0	14,0	538,0	140,4	362,0
chr9:112235645-112235649:-	NA	NA	NA	utr	ENSMUSG00000032503	2,20	0,0	0,0	0,0	0,0	0,0	0,0	0,0	0,0
chr9:21509284-21509288:-	NA	NA	NA	cds	ENSMUSG00000032180	0,1	0,1	0,0	0,6	0,0	0,0	0,6	0,1	1,0
chr9:22280448-22280452:-	0.0873016	0.18974	0.516009	cds	ENSMUSG00000066829	0,25	0,8	0,0	11115	0,7	0,3	0,4	0,10	0,5
chr9:43022810-43022814:-	0.19	0.0771	0.297501	cds	ENSMUSG00000059495	19,81	0,21	0,0	20128	2,24	0,14	0,11	0,11	5,31
chr9:18476712-18476716:-	NA	NA	NA	utr	ENSMUSG00000074500	0,0	0,0	0,0	0,0	0,0	0,0	0,0	0,0	11,40
chr9:4309287-4309291:-	0.0769231	0.49748	0.84675	cds	ENSMUSG00000025894	10,0	5,0	0,0	24,2	26,0	0,0	12,0	15,0	24,1
chr9:67227377-67227381:-	0.00574713	1	1	cds	ENSMUSG00000052698	0,19	0,4	0,5	0,100	0,1	0,0	0,61	0,0	1173
chr9:107289524-107289528:-	0.277778	0.24256	0.583742	utr	ENSMUSG00000032577	0,1	14,4	0,0	4,3	1,0	5,0	58,32	17,17	8,5
chr9:111239718-111239722:-	0.263158	0.00031	0.00543976	cds	ENSMUSG00000032498	0,24	0,31	0,3	0,10	0,19	0,7	0,11	15,42	3,15
chr9:102601316-102601320:-	0.174757	0	0	cds	ENSMUSG00000032534	48,0	46,3	10,0	57,0	31,0	12,0	114,0	85,18	1645,51
chr9:119149270-119149274:-	0.00203666	1	1	cds	ENSMUSG00000010651	1,0	36,0	0,0	83,0	490,1	2,0	0,0	4,0	1,0
chr9:59405720-59405724:-	0.00735294	0.64135	0.950011	cds	ENSMUSG00000025234	0,147	0,90	0,9	0,69	0,62	0,12	0,135	1135	1641
chr9:121261903-121261907:-	NA	NA	NA	cds	ENSMUSG00000040936	0,4	0,2	0,0	0,1	0,0	0,8	0,3	0,2	10419
chr9:48490843-48490847:-	0.108696	0.12811	0.400072	cds	ENSMUSG00000042396	1,44	10,82	0,23	6,78	7,78	0,18	2,30	6136	10258
chr9:13818322-13818326:-	0.00302572	1	1	cds	ENSMUSG00000031922	22,0	39,0	3,0	55,0	18,0	8,0	8,0	62,0	659,2
chr9:77005629-77005633:-	0.162185	0.05363	0.242487	cds	ENSMUSG00000032357	0,0	15,6	0,0	149,21	0,0	2,0	0,0	0,0	0,0
chr9:123100258-123100262:-	0.0710181	0.40875	0.755009	cds	ENSMUSG00000025786	11105	11207	1,12	7192	2,53	7,82	12143	6,81	1,41
chr9:107338276-107338280:-	0.0666667	0.73186	1	cds	ENSMUSG00000032579	0,7	0,5	0,9	0,19	0,8	0,3	1,14	0,8	1,20
chr9:110890165-110890169:+	NA	NA	NA	cds	ENSMUSG00000044037	0,0	0,0	0,0	0,1	2,0	0,0	0,0	1,0	0,0
chr9:110890180-110890184:+	0.25	0.04086	0.209124	cds	ENSMUSG00000044037	0,8	0,14	0,1	7,35	0,13	0,17	0,5	0,9	3,9
chr9:20474906-20474910:-	0.178571	0.00468	0.0426407	cds	ENSMUSG00000059475	26,1	23,0	5,0	23,5	12,0	13,1	19,0	36,0	36,0
chr9:107544635-107544639:+	0.141026	0	0	cds	ENSMUSG00000010057	100,0	61,0	29,0	228,4	68,0	19,0	60,0	67,11	118,1
chr9:14790730-14790734:+	0.131579	0.01368	0.0900193	cds	ENSMUSG00000031928	0,16	0,24	0,0	0,13	0,4	0,6	0,6	5,33	0,50
chr9:75037720-75037724:+	0.055012	0.02692	0.150303	cds	ENSMUSG00000007656	88,2	259,19	136,3	692,20	285,17	74,1	179,8	611,27	223,4
chr9:65054520-65054524:+	0.039604	0.00078	0.0112718	cds	ENSMUSG00000032393	260,0	185,0	19,0	259,0	97,4	71,0	239,0	162,0	337,0
chr9:106854291-106854295:+	0.0487805	0.32937	0.674294	cds	ENSMUSG00000040325	0,26	2,39	0,2	0,29	0,16	0,6	0,22	0,42	3202
chr9:51117282-51117286:+	NA	NA	NA	cds	ENSMUSG00000032056	0,0	0,0	0,0	0,0	0,0	0,0	0,0	0,0	2,30
chr9:107549954-107549958:+	NA	NA	NA	cds	ENSMUSG00000010044	0,0	0,0	0,0	0,4	0,0	0,0	0,0	0,0	10,0
chr9:109041027-109041031:+	0.00445765	0.66701	0.963895	cds	ENSMUSG00000025647	20,0	69,0	36,0	670,3	18,0	267,0	52,0	210,0	35,0
chr9:107551847-107551851:+	NA	NA	NA	cds	ENSMUSG00000010067	0,0	4,1	1,0	27,0	1,0	2,0	1,0	15,0	12,0
chr9:108500007-108500011:+	0.0608974	0	0	cds	ENSMUSG00000006676	0,202	8197	0,28	19293	2156	0,53	8600	12305	0,621
chr9:107550862-107550866:+	0.00168539	1	1	cds	ENSMUSG00000010044	0,9	0,7	0,0	0,164	0,0	0,10	0,1	0,0	31777
chr9:57594209-57594213:+	0.0350877	0.46503	0.801229	cds	ENSMUSG00000032308	0,28	0,26	0,1	0,49	0,19	0,6	0,4	2,55	0,2
chr9:102537790-102537794:+	0.00150376	1	1	cds	ENSMUSG00000035606	5,0	24,0	4,0	0,0	0,0	3,0	664,1	0,0	7,0
chr9:109103770-109103774:+	NA	NA	NA	cds	ENSMUSG00000053646	40,0	2,0	0,0	16,0	5,0	7,0	0,0	5,0	4,3
chr9:20645490-20645494:+	0.00241546	0.72779	1	cds	ENSMUSG00000084786	1179,2	1205,0	191,0	586,0	656,1	185,0	461,0	979,1	413,1
chr9:18479230-18479234:+	NA	NA	NA	utr	ENSMUSG00000038691	0,0	0,0	0,0	0,0	0,0	0,0	0,0	0,0	377,5
chr9:86521856-86521860:+	0.139535	0.0107	0.0737	cds	ENSMUSG00000034973	0,52	0,25	0,12	0,33	0,9	0,18	1,17	6,37	2,67
chr9:115067326-115067330:+	0.0168971	0.38595	0.721942	cds	ENSMUSG00000040875	46,0	50,0	0,0	79,0	1,0	2,0	9,0	0,0	640,11
chr9:96258885-96258889:+	NA	NA	NA	utr	ENSMUSG00000032411	0,0	0,0	0,0	0,0	0,0	0,0	0,0	2,13	0,0
chr9:45926825-45926829:+	0.0454545	0.0481	0.230193	cds	ENSMUSG00000035382	0,32	5105	0,6	0,99	2,78	0,23	0,35	0,88	0,65
chr9:121745989-121745993:+	0.0714286	0.00968	0.0699427	cds	ENSMUSG00000032525	154,0	111,7	4,0	73,0	48,0	18,0	79,5	104,8	498,16
chr9:44092810-44092814:+	0.0197761	0.05638	0.247334	cds	ENSMUSG00000032010	114,0	297,0	20,0	643,6	84,0	7,0	720,7	16,0	2627,53
chr9:99278158-99278162:+	0.461538	0.00033	0.0055275	cds	ENSMUSG00000056267	7,6	1,3	0,0	0,0	2,0	0,0	3,0	8,0	29,0
chr9:55183183-55183187:+	NA	NA	NA	cds	ENSMUSG00000032307	0,0	0,0	0,7	0,0	0,0	0,2	0,0	0,0	3,0
chr9:119383434-119383438:+	0.00571429	0.7304	1	cds	ENSMUSG00000035769	20,0	86,0	0,0	1494,4	348,2	5,0	1,0	5,0	16,0
chr9:25265493-25265497:+	0.00131752	1	1	cds	ENSMUSG00000001833	1758	0,197	0,62	0,132	0,73	0,109	0,184	0,178	0,95
chr9:80296678-80296682:+	0.0151515	0.41605	0.760038	cds	ENSMUSG00000033577	0,10	1,65	0,0	0,128	0,15	0,1	0,0	0,0	0,0
chr9:110384470-110384474:+	0.0136986	0.24591	0.586771	cds	ENSMUSG00000032485	1,72	0,52	0,5	0,203	0,223	0,21	0,20	0,168	0,30
chr9:65032927-65032931:+	NA	NA	NA	utr	ENSMUSG00000032393	4,0	1,0	0,0	2,0	2,0	0,0	5,0	1,0	27,1
chr9:92269977-92269981:+	0.0714286	0.19118	0.518013	cds	ENSMUSG00000032369	0,0	13,1	6,0	6,0	2,0	59,0	0,0	2,0	2,0
chr9:20645256-20645260:+	0.026465	0	0	cds	ENSMUSG00000084786	0,403	14515	0,58	0,594	0,275	0,61	0,264	0,524	0,268
chr9:40207691-40207695:+	NA	NA	NA	cds	ENSMUSG00000025602	2,1	1,1	0,2	1,1	0,0	0,0	3,1	1,3	4,22
chr9:44067217-44067221:+	0.06469	0.28148	0.619584	utr	ENSMUSG00000032010	0,17	0,0	0,0	0,4	0,0	0,0	0,20	0,1	48694
chr10:75773211-75773215:-	0.000450045	0.61316	0.933594	cds	ENSMUSG00000001666;ENSMUSG00000092360	0,210	0,348	0,70	12221	0,3150	0,84	0,179	0,191	0,1681
chr10:79737456-79737460:-	0.0769231	0.00043	0.00674277	cds	ENSMUSG00000020329	37,0	80,0	8,0	134,0	59,0	11,0	72,0	84,7	70,0
chr10:111985773-111985777:-	0.0712881	0.43146	0.777373	cds	ENSMUSG00000056888	0,2	4,79	0,2	1,10	0,3	2,16	0,1	9217	0,4
chr10:91123911-91123915:-	0.00202361	0.08508	0.319918	utr	ENSMUSG00000061904	0,791	62959	0,144	0,3191	0,820	0,34	0,1727	0,531	0,270
chr10:80058800-80058804:-	0.0555556	0.09031	0.323922	cds	ENSMUSG00000035673	0,11	0,103	0,1	0,24	1,17	0,1	0,6	0,142	0,20
chr10:80544755-80544759:-	0.0031348	1	1	cds	ENSMUSG00000047417	0,23	0,47	0,2	0,39	0,17	0,9	0,13	0,84	1318
chr10:41256416-41256420:-	0.0149254	1	1	cds	ENSMUSG00000038417	0,55	0,31	0,12	1,66	0,19	0,31	0,19	0,55	0,41
chr10:79550315-79550319:-	0.0909091	0.09979	0.350215	cds	ENSMUSG00000042570	18,0	16,0	1,0	10,1	6,0	1,0	27,0	16,0	24,0
chr10:79978391-79978395:-	0.00537634	0.34164	0.686073	cds	ENSMUSG00000013858	315,0	468,0	54,0	769,2	370,2	86,0	355,0	353,1	811,0
chr10:80903445-80903449:-	0.0127226	0.81257	1	cds	ENSMUSG00000062075	0,19	0,57	0,0	0,27	0,9	0,3	0,2	0,19	5388
chr10:80671743-80671747:-	NA	NA	NA	cds	ENSMUSG00000020190	0,0	0,0	0,0	0,0	0,0	0,0	0,0	1,7	0,0
chr10:7640694-7640698:-	0.00816993	0.37351	0.710884	cds	ENSMUSG00000019795	268,0	104,0	40,0	132,0	84,0	29,0	215,0	142,0	607,5
chr10:79760988-79760992:-	0.0315789	0.12946	0.400891	cds	ENSMUSG00000035890	47,0	75,0	9,0	92,3	62,0	12,0	105,0	97,0	1710,48
chr10:75658633-75658637:-	0.0434783	0.25302	0.591279	cds	ENSMUSG00000020196	20,0	37,0	4,0	22,1	6,0	4,0	10,0	82,0	39,0
chr10:7663479-7663483:-	0.5	0.00066	0.0097284	utr	ENSMUSG00000019795	6,6	5,4	0,0	0,16	1,12	0,0	0,6	0,0	2,5
chr10:25170849-25170853:-	NA	NA	NA	utr	ENSMUSG00000039166	0,1	0,0	0,0	0,0	0,0	0,0	0,0	0,0	2,0
chr10:12448002-12448006:-	0.0322581	0.41057	0.756475	cds	ENSMUSG00000019820	0,46	0,38	0,1	0,40	0,23	0,41	0,25	2,60	0,20
chr10:121576273-121576277:-	0.04	0.5372	0.883742	cds	ENSMUSG00000020115	49,1	95,0	2,0	49,0	27,0	17,0	24,0	47,1	24,1
chr10:127503351-127503355:+	NA	NA	NA	cds	ENSMUSG00000040287	0,1	0,1	0,0	0,0	0,0	0,0	31181	0,1	0,2
chr10:91118694-91118698:-	0.0107692	8e-05	0.00178667	cds	ENSMUSG00000061904	0,1164	0,2856	0,492	0,2044	0,772	0,106	0,1393	7643	2261
chr10:110932068-110932072:+	0.0011534	1	1	cds	ENSMUSG00000020186	19,0	299,0	46,0	1732,2	248,0	104,0	13,0	75,0	111,0
chr10:25429061-25429065:+	NA	NA	NA	utr	ENSMUSG00000019978	0,0	0,0	0,0	0,0	0,0	0,0	0,0	0,0	2,1
chr10:80226807-80226811:+	NA	NA	NA	utr	ENSMUSG00000020156	0,0	1,0	0,0	2,0	0,0	0,0	1,0	3,0	300,5
chr10:81179452-81179456:+	0.00235166	0.00183	0.0217534	cds	ENSMUSG00000034994	1708,0	3640,5	308,0	3910,0	2192,0	470,0	3252,0	4089,0	5515,13
chr10:128089155-128089159:+	0.00102354	0.00477	0.0426407	cds	ENSMUSG00000025393	0,3427	0,6854	0,4613	0,8795	0,3922	0,528	76832	0,1811	0,1546
chr10:77609937-77609941:+	0.0697674	0.00253	0.0262621	cds	ENSMUSG00000020265	0,85	0,58	0,45	3,40	0,43	0,113	1,28	0,58	0,36
chr10:75568767-75568771:+	NA	NA	NA	utr	ENSMUSG00000006345	0,0	0,0	0,0	387159	0,0	0,0	0,0	0,0	1,0
chr10:80334794-80334798:+	0.105263	0.0104	0.0737	cds	ENSMUSG00000035504	17,0	34,4	1,0	32,0	229,0	0,0	4,0	5,1	3251106
chr10:63039233-63039237:+	0.05	0.04272	0.215648	cds	ENSMUSG00000020068	3,0	345,0	0,0	56,0	323,2	1,0	3,0	1,0	19,1
chr10:13091021-13091025:+	NA	NA	NA	utr	ENSMUSG00000019817	1,1	0,0	0,0	0,1	0,0	3,1	0,0	0,0	1,2
chr10:41357659-41357663:+	NA	NA	NA	cds	ENSMUSG00000091415	0,0	0,0	0,0	0,0	0,0	1,0	0,0	0,0	186,4
chr10:63007765-63007769:+	0.224138	0.00187	0.021876	cds	ENSMUSG00000020070	13,45	0,7	0,2	0,33	0,9	0,4	0,12	0,19	0,5
chr10:22371631-22371635:+	NA	NA	NA	cds	ENSMUSG00000078452;ENSMUSG00000053219	1,0	0,0	0,0	0,0	30,1	0,0	0,0	0,0	0,0
chr10:128314555-128314559:+	0.142857	0.06488	0.266385	cds	ENSMUSG00000005682	25,2	78,5	4,0	35,2	24,4	17,0	27,1	127,11	103,0
chr10:112165784-112165788:+	NA	NA	NA	cds	ENSMUSG00000035694	0,0	0,0	0,0	0,1	0,0	1,1	0,0	0,0	14,5
chr10:79828008-79828012:+	0.00186916	1	1	cds	ENSMUSG00000035852	0,1	1534	0,0	0,27	0,1	0,4	0,0	0,0	0,2
chr10:80014557-80014561:+	0.0857143	0.04952	0.232995	cds	ENSMUSG00000035722	0,12	3,32	0,0	0,16	0,4	0,4	0,16	0,120	0,6
chr10:128074285-128074289:+	NA	NA	NA	cds	ENSMUSG00000071072	0,0	1,0	13,0	0,2	0,0	18,0	0,0	0,0	0,0
chr10:81393892-81393896:+	0.00301811	0.05044	0.233801	cds	ENSMUSG00000078439	0,2	216937	0,0	0,400	0,6	0,0	0,0	0,27	0,4672
chr10:36702031-36702035:+	0.115385	0.18179	0.501795	utr	ENSMUSG00000044499	0,19	0,0	0,0	0,0	0,0	0,0	6,46	0,0	0,0
chr10:80330346-80330350:+	0.00118203	0.60599	0.932145	cds	ENSMUSG00000035504	14,0	525,0	0,0	78,0	941,0	7,0	9,0	1,0	845,1
chr10:79920827-79920831:+	NA	NA	NA	cds	ENSMUSG00000035773	0,7	0,0	0,0	0,2	0,0	0,1	0,0	1,0	0,0
chr10:80150314-80150318:+	0.027972	0.03891	0.203381	cds	ENSMUSG00000035621	51,0	176,0	4,0	139,0	28,0	26,0	28,0	117,0	139,4
chr10:80054841-80054845:+	0.272727	0	0	cds	ENSMUSG00000075706	0,0	0,0	0,779	6,16	0,0	0,354	2,0	0,2	0,15
chr11:61799062-61799066:-	0.0105263	0.84631	1	cds	ENSMUSG00000004798	43,0	14,0	4,0	32,0	46,0	7,0	71,0	24,0	188,2
chr11:86683735-86683739:-	0.0315789	0.23952	0.581648	utr	ENSMUSG00000018171	0,47	0,132	0,5	3,92	1,93	0,17	0,42	0,26	0,29
chr11:106788698-106788702:-	0.138889	0.00023	0.00434641	utr	ENSMUSG00000020719	21,0	25,0	0,0	56,0	17,0	3,0	31,5	30,0	83,0
chr11:59187702-59187706:-	NA	NA	NA	cds	ENSMUSG00000020444	0,0	217,77	0,0	0,0	0,0	0,0	0,0	3,0	8,0
chr11:94548978-94548982:-	NA	NA	NA	cds	ENSMUSG00000039096	0,0	1,11	0,0	1,7	2,2	1,1	0,7	0,1	0,7
chr11:121672980-121672984:-	NA	NA	NA	cds	ENSMUSG00000046605	0,5	0,4	0,1	2,4	0,1	0,2	0,2	0,9	0,1
chr11:50906085-50906089:-	NA	NA	NA	utr	ENSMUSG00000049321	3,16	0,2	0,0	0,7	2,2	1,0	0,2	1,2	0,1
chr11:16508099-16508103:-	0.00166297	1	1	cds	ENSMUSG00000078974	2,0	5,0	1,40	8,0	4,0	1,43	3,0	6,0	5,0
chr11:120615286-120615290:-	0.00671141	0.12285	0.388279	cds	ENSMUSG00000025137	0,152	0,808	0,11	0,588	0,1122	0,31	0,90	0,92	1148
chr11:50394920-50394924:-	0.0125	0.54318	0.884822	cds	ENSMUSG00000020375	72,0	60,0	19,0	154,0	57,0	25,0	79,1	133,0	29,0
chr11:69821988-69821992:-	NA	NA	NA	cds	ENSMUSG00000041165	0,0	0,0	0,0	0,0	0,0	0,0	0,0	0,0	6,40
chr11:80080783-80080787:-	0.170526	0.27038	0.613134	cds	ENSMUSG00000017561	9,2	24,1	2,0	15,4	5,4	19,1	3,1	116,24	7,2
chr11:84814903-84814907:-	0.1	0.20414	0.526699	cds	ENSMUSG00000018405	1,9	0,19	0,2	0,5	0,6	0,1	0,3	0,20	0,6
chr11:86513295-86513299:-	0.207547	2e-05	0.000545926	cds	ENSMUSG00000020516	0,39	0,40	0,9	0,53	6,52	0,19	0,45	11,42	0,18
chr11:106580424-106580428:-	NA	NA	NA	utr	ENSMUSG00000040548	0,0	0,0	0,0	0,0	15,4	0,0	0,0	0,0	0,0
chr11:115534551-115534555:-	NA	NA	NA	cds	ENSMUSG00000020738	0,1	0,0	24,0	0,0	0,0	16,0	0,0	0,0	0,0
chr11:103823738-103823742:-	0.00449186	0.91236	1	cds	ENSMUSG00000034187	1773,8	97,0	1,0	123,0	29,0	16,0	44,0	112,0	41,0
chr11:95032460-95032464:-	0.000999001	0.35392	0.695571	cds	ENSMUSG00000038967	0,215	0,322	0,90	0,1305	0,181	0,36	0,2100	0,26	11000
chr11:101294965-101294969:-	0.0260223	0.02323	0.136964	cds	ENSMUSG00000035086	2268	2403	0,27	1372	0,227	0,67	0,218	7262	3426
chr11:72505051-72505055:-	NA	NA	NA	cds	ENSMUSG00000020798	0,0	0,2	0,0	0,0	0,0	0,0	0,2	1,54	0,1
chr11:102840023-102840027:-	0.00505051	0.61544	0.933594	cds	ENSMUSG00000020929	167,0	127,0	19,0	182,0	57,0	32,0	78,0	270,0	394,2
chr11:3717789-3717793:-	0.000491642	1	1	cds	ENSMUSG00000020435	0,81	0,1	0,1	0,82	0,0	0,0	0,1	0,0	12033
chr11:55450452-55450456:-	0.00178571	0.73241	1	utr	ENSMUSG00000018585	0,195	0,512	0,60	0,548	1559	0,107	0,169	0,857	0,192
chr11:102195947-102195951:-	0.0434783	0.51754	0.85907	cds	ENSMUSG00000008855	2,87	0,35	0,0	3179	1,22	0,1	3,89	0,119	4183
chr11:55450456-55450460:-	0.00695249	0.16224	0.470332	utr	ENSMUSG00000018585	195,0	512,0	60,0	548,0	559,3	107,0	169,0	857,6	192,0
chr11:95888802-95888806:-	NA	NA	NA	cds	ENSMUSG00000013418	0,0	2304	0,0	0,0	0,0	0,2	0,7	0,0	0,1
chr11:70236023-70236027:-	0.00303951	1	1	cds	ENSMUSG00000020831;ENSMUSG00000040904	88,0	105,0	29,0	284,0	107,0	26,0	103,0	328,1	73,0
chr11:61342434-61342438:-	NA	NA	NA	cds	ENSMUSG00000069855	0,0	0,0	0,0	0,0	0,0	0,0	0,0	0,0	1124
chr11:4095228-4095232:-	NA	NA	NA	cds	ENSMUSG00000004748	0,1	2,1	0,0	0,0	0,0	0,0	0,0	0,0	0,0
chr11:59787217-59787221:-	NA	NA	NA	cds	ENSMUSG00000043648	3,3	3,1	0,0	5,1	6,3	0,0	0,0	1,1	57109
chr11:60046339-60046343:-	0.107071	0.68169	0.979348	cds	ENSMUSG00000000301	9,2	3,0	2,2	6,1	18,6	1,0	1,1	5,2	64,26
chr11:76163797-76163801:-	0.0208333	0.70572	0.990242	cds	ENSMUSG00000017288;ENSMUSG00000017286	141,3	152,2	2,0	113,0	67,1	31,0	73,0	42,0	70,1
chr11:6274826-6274830:-	NA	NA	NA	cds	ENSMUSG00000004394	0,0	0,1	0,0	0,0	0,0	0,0	8,9	0,0	7,1
chr11:102307078-102307082:-	0.0165289	0.2068	0.527376	cds	ENSMUSG00000020923	158,0	231,0	49,0	373,2	119,2	126,1	146,0	719,2	187,0
chr11:70239655-70239659:-	0.0885858	0	0	cds	ENSMUSG00000040904;ENSMUSG00000093989	829,31	585,26	45,5	1102116	478,40	142,4	472,42	625,82	173,11
chr11:115503031-115503035:-	0.0833333	0.00756	0.0592736	cds	ENSMUSG00000020737	11,1	55,0	50,0	10,0	4,0	38,0	18,1	57,0	225,0
chr11:69881981-69881985:-	0.001002	1	1	cds	ENSMUSG00000001588	0,0	39,0	0,0	8,0	4,0	7,0	2,0	997,1	15,0
chr11:116600894-116600898:-	0.0142857	0.80239	1	cds	ENSMUSG00000020806	1,0	79,0	8,0	24,0	12,0	28,0	40,0	138,2	13,0
chr11:60745816-60745820:-	0.0125	1	1	cds	ENSMUSG00000002814	5,0	11,0	1,0	19,0	6,0	4,0	9,0	35,0	79,1
chr11:67040218-67040222:-	0.0428571	0.04973	0.232995	cds	ENSMUSG00000020910	30,0	107,0	14,0	46,0	67,3	39,0	24,0	110,0	16,0
chr11:120479298-120479302:+	0.00340136	1	1	cds	ENSMUSG00000025793	115,0	107,0	6,0	148,0	50,0	11,0	76,0	80,0	586,2
chr11:98804427-98804431:+	0.000589623	1	1	cds	ENSMUSG00000052915	232,0	198,0	24,0	201,0	104,0	67,0	140,0	321,0	1695,1
chr11:48801835-48801839:+	0.0019758	0.20527	0.526699	cds	ENSMUSG00000020372	391,0	2200,1	431,0	906,0	1139,0	620,0	869,0	4041,8	339,0
chr11:108395989-108395993:+	0.000211797	1	1	cds	ENSMUSG00000000049	0,0	0,2	0,0	0,128	29441	0,0	0,1	0,0	0,180
chr11:69906885-69906889:+	0.0362319	0.27121	0.613134	cds	ENSMUSG00000047284	0,25	0,30	0,5	0,71	0,8	0,15	0,32	0,26	5133
chr11:96026767-96026771:+	NA	NA	NA	cds	ENSMUSG00000014351	0,0	7610	0,0	0,0	0,0	0,0	0,0	0,0	0,0
chr11:6316852-6316856:+	0.00146843	1	1	cds	ENSMUSG00000020456	0,177	1680	0,0	0,38	0,2	0,1	0,2	0,23	0,196
chr11:118485315-118485319:+	0.0304114	1	1	cds	ENSMUSG00000033857	7,0	41,2	2,0	19,1	12,1	5,0	6,0	24,2	7,1
chr11:77278227-77278231:+	NA	NA	NA	cds	ENSMUSG00000037926	0,0	0,0	0,0	1,0	0,0	1,0	0,0	1,0	3,1
chr11:54869953-54869957:+	NA	NA	NA	cds	ENSMUSG00000020267	14,0	5,1	194,0	7,0	5,0	85,0	8,0	6,0	3,0
chr11:57721394-57721398:+	0.104167	0.26215	0.59631	cds	ENSMUSG00000020520	0,12	7,94	0,2	0,8	0,9	0,5	0,4	0,19	10,86
chr11:78516916-78516920:+	0.0210526	0.00698	0.0559159	cds	ENSMUSG00000001100	314,4	228,0	72,0	426,0	309,0	48,0	433,0	93,2	569,0
chr11:78836155-78836159:+	0.122449	3e-05	0.000762414	cds	ENSMUSG00000072640	2,42	3,42	0,27	6,43	1,45	0,6	4,45	0,43	0,377
chr11:106813863-106813867:+	0.0640423	0.60641	0.932145	cds	ENSMUSG00000018372	3,0	7,0	0,0	5,0	2,0	1,0	3,2	15,8	53,21
chr11:78261914-78261918:+	0.0148148	0.34091	0.686073	cds	ENSMUSG00000010277	0,27	0,85	0,4	0,202	0,26	0,15	2133	0,34	0,141
chr11:67258997-67259001:+	NA	NA	NA	cds	ENSMUSG00000057003	0,0	0,0	0,0	0,0	0,0	0,0	222726,1	0,0	3,0
chr11:70970584-70970588:+	0.0238095	0.73495	1	cds	ENSMUSG00000018449	0,25	0,13	0,4	1,41	0,24	0,6	0,10	0,35	0,54
chr11:32000597-32000601:+	0.00213675	1	1	utr	ENSMUSG00000020297	934,2	6,0	0,0	3,0	2,0	0,0	0,0	76,0	1,0
chr11:83977198-83977202:+	0.0157895	0.61089	0.932145	cds	ENSMUSG00000034940	0,77	0,16	0,0	0,54	1,8	0,15	0,52	0,33	3187
chr11:87589815-87589819:+	0.00312175	0.62948	0.942941	cds	ENSMUSG00000020486	3958	0,102	0,39	0,114	0,54	0,225	0,37	0,271	0,403
chr11:83964543-83964547:+	NA	NA	NA	cds	ENSMUSG00000034940	0,4	0,1	0,0	0,9	0,0	0,1	0,6	0,3	4,53
chr11:49213643-49213647:+	0.05	0.3661	0.704967	utr	ENSMUSG00000046311	34,0	39,0	3,0	29,0	12,0	11,0	19,1	58,0	95,1
chr11:102772109-102772113:+	0.454545	0.01859	0.114174	cds	ENSMUSG00000020926	14,70	0,4	0,1	0,6	0,16	0,0	0,0	4,10	5,6
chr11:116058421-116058425:+	0.025641	0.66596	0.963895	cds	ENSMUSG00000020770	0,16	0,12	0,4	1,38	0,5	0,5	0,11	0,53	0,27
chr11:87859654-87859658:+	NA	NA	NA	cds	ENSMUSG00000034121	0,3	0,2	0,1	1,3	0,0	0,1	0,3	3,4	0,14
chr11:58981337-58981341:+	0.00884956	1	1	cds	ENSMUSG00000020455	22,0	23,0	1,0	55,0	17,0	9,0	13,0	47,0	112,1
chr11:82781273-82781277:+	0.309384	0.1139	0.379838	utr	ENSMUSG00000020697	2,10	5,6	0,1	4,16	0,1	0,0	3,6	0,5	9,53
chr11:67031182-67031186:+	0.0588235	1	1	cds	ENSMUSG00000050270	0,2	1,16	0,0	1,8	0,13	0,3	0,0	1,2	0,0
chr11:49203539-49203543:+	0.12	0.25203	0.591279	utr	ENSMUSG00000046311	6,1	5,2	2,0	9,0	7,0	3,0	4,0	22,3	18,0
chr11:88076375-88076379:+	0.00847458	0.60484	0.932145	cds	ENSMUSG00000018377	115,0	126,0	18,0	154,0	23,0	55,0	492,1	117,1	44,0
chr11:6395873-6395877:+	0.00221729	1	1	cds	ENSMUSG00000041164	163,0	96,0	1,0	176,0	18,0	10,0	100,0	149,0	450,1
chr11:70097888-70097892:+	NA	NA	NA	cds	ENSMUSG00000040963	0,1	1,1	0,0	0,0	1837	0,1	0,2	0,1	0,0
chr11:59852892-59852896:+	0.0133333	0.25729	0.592034	cds	ENSMUSG00000032615	148,2	72,0	20,0	83,0	32,0	16,0	73,0	43,0	388,0
chr11:21307018-21307022:+	0.026087	0.09567	0.337363	cds	ENSMUSG00000020128	0,54	0,184	0,15	0,136	0,79	0,36	0,87	3112	0,44
chr11:115881340-115881344:+	0.00150602	1	1	cds	ENSMUSG00000034427	0,0	1663	0,0	0,289	0,0	0,4	0,0	0,0	0,1
chr11:120537792-120537796:+	0.00376648	1	1	cds	ENSMUSG00000025127	0,0	2,0	0,0	43,0	529,2	0,0	0,0	1,0	0,0
chr11:58057160-58057164:+	0.00552486	0.4584	0.79492	cds	ENSMUSG00000037331	0,76	1180	0,8	0,129	0,105	0,20	0,180	0,210	0,614
chr11:73013922-73013926:+	0.0232558	1	1	cds	ENSMUSG00000020787	0,0	32,0	0,0	2,0	0,0	1,0	1,0	42,1	0,0
chr11:58048147-58048151:+	0.0291262	0.0231	0.136964	cds	ENSMUSG00000037331	98,0	119,0	11,0	166,0	55,0	22,0	166,0	100,3	750,0
chr11:115822112-115822116:+	0.0973451	0.00299	0.0301867	cds	ENSMUSG00000020781	0,36	0,75	0,7	0,72	0,31	0,17	0,23	11102	1,20
chr11:120099259-120099263:+	0.00657895	0.37573	0.710884	cds	ENSMUSG00000078572	64,0	125,0	81,0	196,0	151,1	22,0	168,0	211,0	162,0
chr11:114711839-114711843:+	0.00465116	1	1	cds	ENSMUSG00000034714	81,0	214,1	0,0	142,0	92,0	5,0	58,0	25,0	46,0
chr11:4987048-4987052:+	0.00625	0.54182	0.884822	utr	ENSMUSG00000009090	0,187	0,169	0,1	1159	0,51	0,10	0,68	0,70	0,64
chr12:10375238-10375242:+	NA	NA	NA	cds	ENSMUSG00000020622	0,0	0,0	0,0	0,0	0,0	0,0	0,0	0,0	341352
chr12:101985351-101985355:+	0.0151515	0.56036	0.897794	cds	ENSMUSG00000041781	72,0	60,0	1,0	43,0	39,0	2,0	42,0	65,1	125,0
chr12:80945669-80945673:+	0.638655	0	0	utr	ENSMUSG00000021134	62,24	134,41	22,97	84,18	37,28	67201	77,33	191,90	53,16
chr12:25054031-25054035:+	0.030303	0.06279	0.265404	cds	ENSMUSG00000036333	0,217	0,64	0,10	0,253	1,32	0,37	0,45	0,60	2,65
chr12:65019348-65019352:+	0.0832755	0.36509	0.704967	cds	ENSMUSG00000035614	1,38	1,28	0,0	2,39	1,15	0,3	2,20	2,57	1130
chr12:87159721-87159725:+	0.000406339	1	1	cds	ENSMUSG00000021033	105,0	209,0	11,0	1413,0	2460,1	14,0	211,0	29,0	202,0
chr12:112123450-112123454:+	0.00680272	1	1	cds	ENSMUSG00000037686	0,0	0,1	0,1	0,84	2292	0,0	0,1	0,0	0,0
chr12:73982576-73982580:+	0.0136986	1	1	cds	ENSMUSG00000021113	1,72	0,23	0,3	0,39	0,9	0,3	0,15	0,50	0,48
chr12:108195852-108195856:+	0.0078125	0.29751	0.636213	cds	ENSMUSG00000021258	34,0	78,0	1,0	127,1	35,0	6,0	261,0	74,0	1641,1
chr12:84411266-84411270:+	NA	NA	NA	cds	ENSMUSG00000057265	9,0	2,2	3,0	6,0	0,0	3,0	5,1	7,0	739,18
chr12:85805252-85805256:+	0.00613497	1	1	cds	ENSMUSG00000034258	3,0	16,0	0,0	27,0	8,0	9,0	0,0	1,0	162,1
chr12:87066945-87066949:+	0.0118846	1	1	cds	ENSMUSG00000034145	18,1	0,0	0,0	0,0	0,0	0,0	0,0	0,0	58,4
chr12:86421965-86421969:+	NA	NA	NA	cds	ENSMUSG00000021255	6,0	0,0	0,0	24,2	0,0	0,0	0,0	0,0	0,0
chr12:59184300-59184304:+	0.00159744	0.48423	0.826105	cds	ENSMUSG00000021000	0,91	0,787	0,20	1625	0,677	0,35	0,217	0,319	0,60
chr12:3718490-3718494:+	0.0212766	0.11804	0.386647	cds	ENSMUSG00000071454	128,0	26,0	0,0	164,0	84,0	13,0	13,0	46,1	365,0
chr12:82234525-82234529:+	0.0512821	0.06231	0.265404	utr	ENSMUSG00000042700	0,58	2,37	0,0	0,74	0,17	0,2	0,4	0,28	0,18
chr12:4629961-4629965:+	0.0416667	0.51206	0.8577	cds	ENSMUSG00000020640	1,23	0,21	0,3	0,29	0,14	0,10	0,5	0,36	0,7
chr12:76280726-76280730:+	0.00497512	0.57456	0.91458	cds	ENSMUSG00000021048	0,34	0,112	0,4	0,361	1200	0,26	0,56	0,55	0,8
chr12:88850309-88850313:+	NA	NA	NA	cds	ENSMUSG00000066392	43,7	0,0	0,0	0,0	0,0	0,0	0,0	0,0	0,0
chr12:84370383-84370387:+	0.05	0.29247	0.630264	cds	ENSMUSG00000021235	0,16	0,43	0,9	1,19	0,16	0,4	0,37	0,21	0,24
chr12:79280042-79280046:-	0.0357143	1	1	cds	ENSMUSG00000066440	6,0	11,0	3,0	27,1	10,0	2,0	14,0	17,0	19,0
chr12:110840822-110840826:-	NA	NA	NA	utr	ENSMUSG00000056458	0,4	0,1	0,0	0,0	0,0	0,0	0,1	0,0	1,39
chr12:103323762-103323766:-	0.055794	0.05255	0.240298	cds	ENSMUSG00000021200	4,0	38,1	49,0	1,0	3,0	0,0	814,20	220,13	4,0
chr12:30267026-30267030:-	0.130435	0.19672	0.519651	cds	ENSMUSG00000020672	0,4	0,5	0,0	0,17	9,60	0,3	0,1	0,2	0,1
chr12:16993452-16993456:-	0.0833333	0.04492	0.220465	cds	ENSMUSG00000045679	3,0	38,0	23,0	11,1	5,0	92,0	14,0	95,0	4,0
chr12:103996503-103996507:-	NA	NA	NA	utr	ENSMUSG00000058260	0,0	0,0	0,0	0,0	4,7	0,0	0,0	0,0	0,1
chr12:98810518-98810522:-	0.251856	0.04061	0.209124	cds	ENSMUSG00000051166	46,18	4,0	4,0	67,15	3,0	4,0	6,0	13,10	6,0
chr12:103860409-103860413:-	NA	NA	NA	utr	ENSMUSG00000066366	0,0	0,0	0,0	0,0	2,1	0,0	0,0	0,0	0,0
chr12:54760398-54760402:-	0.0123457	0.29782	0.636213	cds	ENSMUSG00000005656	80,1	211,0	15,0	170,0	40,0	20,0	29,0	94,0	17,0
chr12:40185284-40185288:-	0.100478	0.08874	0.322799	cds	ENSMUSG00000071342	0,2	0,0	0,32	0,0	0,0	0,0	21188	0,3	0,0
chr12:110826437-110826441:-	NA	NA	NA	cds	ENSMUSG00000056458	0,5	0,0	0,0	0,1	0,0	0,2	0,0	0,0	2113
chr13:3610225-3610229:-	NA	NA	NA	utr	ENSMUSG00000033799	0,0	0,0	0,0	0,0	0,0	0,0	0,0	0,0	1,20
chr13:34193248-34193252:-	NA	NA	NA	cds	ENSMUSG00000038267	55,6	0,0	0,0	0,0	0,0	0,0	1,0	0,0	0,0
chr13:56088251-56088255:-	0.119205	6e-05	0.00138188	cds	ENSMUSG00000015937	28,0	91,0	13,0	113,0	76,2	37,0	148,3	133,18	9,0
chr13:114986125-114986129:-	0.0425532	0.44077	0.784656	cds	ENSMUSG00000042284	0,4	0,14	0,4	2,45	0,12	0,19	0,4	0,25	0,48
chr13:55542577-55542581:-	0.00581395	1	1	cds	ENSMUSG00000021495	0,41	0,32	0,10	0,43	0,33	0,10	0,11	1171	0,20
chr13:58401855-58401859:-	NA	NA	NA	utr	ENSMUSG00000021546	1,0	0,0	0,0	0,0	0,0	0,0	0,0	0,0	0,5
chr13:49042623-49042627:-	0.0294118	0.18514	0.509135	cds	ENSMUSG00000037989	0,99	0,39	0,0	0,20	0,0	0,1	6198	0,0	0,0
chr13:55476631-55476635:-	NA	NA	NA	cds	ENSMUSG00000034675	1163	0,0	0,0	0,0	0,0	0,0	0,0	0,0	0,0
chr13:73930155-73930159:-	0.030303	1	1	cds	ENSMUSG00000021569	0,0	0,20	0,1	0,1	0,1	0,0	0,0	0,4	1,32
chr13:47043099-47043103:-	0.00534759	1	1	utr	ENSMUSG00000021376	0,8	0,59	0,1	1186	1207	0,1	0,2	0,4	0,10
chr13:98074994-98074998:-	0.05	1	1	cds	ENSMUSG00000021662	1,19	0,10	0,2	0,2	0,0	0,12	0,5	0,0	0,2
chr13:100227628-100227632:-	NA	NA	NA	cds	ENSMUSG00000071203	1,0	9,1	0,0	0,0	0,0	1,0	0,0	2,0	0,0
chr13:60935953-60935957:-	0.00134771	1	1	cds	ENSMUSG00000044258	0,20	0,14	0,61	0,85	0,15	0,297	0,37	1741	0,3
chr13:91861133-91861137:-	0.0437158	0	0	cds	ENSMUSG00000021622	0,0	0,0	0,2358	0,0	0,0	0,6	0,3931	0,0	8175
chr13:23901897-23901901:-	0.0208333	0.63851	0.950011	cds	ENSMUSG00000021336	0,0	45,0	0,0	14,0	94,2	0,0	0,0	3,0	1,0
chr13:60602593-60602597:+	0.181818	0.00368	0.0356863	cds	ENSMUSG00000021559	0,61	0,5	0,2	0,68	0,19	0,15	2,9	0,6	0,1
chr13:52583606-52583610:+	0.00943396	1	1	utr	ENSMUSG00000021457	0,0	15,0	1,0	2,0	0,0	6,0	4,0	105,1	2,0
chr13:75750085-75750089:+	0.0649351	0.05534	0.245696	cds	ENSMUSG00000001542	0,35	1,91	0,1	2,50	5,72	0,8	0,38	0,30	1125
chr13:51678991-51678995:+	0.138889	0.11195	0.37836	cds	ENSMUSG00000035139	15,1	23,0	0,0	24,0	21,0	4,0	14,1	31,5	28,1
chr13:114824691-114824695:+	0.00296296	0.37093	0.710066	cds	ENSMUSG00000015536	0,279	0,935	0,23	0,451	2673	0,42	0,180	0,127	0,25
chr13:94832462-94832466:+	NA	NA	NA	cds	ENSMUSG00000042043	3,0	0,0	0,466	1,0	0,0	0,332	1,0	0,0	0,1
chr13:24417011-24417015:+	0.0185185	0.62943	0.942941	cds	ENSMUSG00000016756	0,0	7,0	0,0	44,0	53,1	4,0	0,0	58,0	0,0
chr13:60718140-60718144:+	0.025	0.652	0.951591	cds	ENSMUSG00000021559	0,60	0,2	0,0	1,39	0,25	0,32	0,15	0,4	0,2
chr13:46670252-46670256:+	0.0576923	0.05756	0.2498	cds	ENSMUSG00000069237	0,27	0,72	0,1	0,52	0,37	0,10	0,21	0,9	3,49
chr13:64174218-64174222:+	0.000838223	1	1	cds	ENSMUSG00000021476	0,636	0,36	0,16	0,219	0,102	0,19	0,122	0,45	11192
chr13:75847295-75847299:+	0.106383	0.84157	1	utr	ENSMUSG00000021591	9113	58680	0,14	25264	14185	0,12	9,87	5,42	0,8
chr14:14348945-14348949:+	0.0210526	1	1	cds	ENSMUSG00000068758	2,0	7,0	4,0	7,0	5,0	9,0	10,0	29,0	93,2
chr14:65981026-65981030:+	0.00018005	1	1	cds	ENSMUSG00000022037	0,2139	0,199	0,265	0,296	15553	0,131	0,150	0,5104	0,1792
chr14:122008910-122008914:+	0.0116279	0.1965	0.519651	cds	ENSMUSG00000041765	0,53	1,85	0,23	0,207	0,68	0,20	0,123	0,260	0,428
chr14:14738341-14738345:+	0.0273973	0.02647	0.148919	cds	ENSMUSG00000021733	0,24	0,350	0,0	0,8	0,2	0,3	0,2	0,22	4142
chr14:79094324-79094328:+	0.120879	0.00682	0.0552345	cds	ENSMUSG00000058997	46,0	56,4	6,0	153,2	80,11	5,0	72,3	15,0	11,0
chr14:24492117-24492121:+	0.0338983	0.00202	0.0225567	cds	ENSMUSG00000025290	105,0	108,0	1136,0	35,0	48,1	1140,0	57,2	287,2	73,0
chr14:65971853-65971857:+	0.0181818	0.00197	0.0223368	cds	ENSMUSG00000022037	1590,5	153,0	97,0	286,3	3061,22	74,1	108,2	1682,2	2748,0
chr14:55567397-55567401:+	0.0241546	0.07363	0.288645	cds	ENSMUSG00000022214	0,47	1146	0,27	5202	0,302	0,43	0,129	0,78	0,40
chr14:73177131-73177135:+	0.00502513	1	1	cds	ENSMUSG00000022106	0,40	0,48	0,13	0,32	1198	0,35	0,53	0,87	0,25
chr14:59441019-59441023:+	0.0338983	0.914	1	utr	ENSMUSG00000021981	11,0	25,0	2,0	36,1	36,1	2,0	17,0	29,0	57,2
chr14:31344600-31344604:+	0.126316	0.001	0.0139057	cds	ENSMUSG00000021893	26,0	39,0	10,0	81,0	34,0	19,0	83,12	36,0	35,2
chr14:77312125-77312129:+	NA	NA	NA	utr	ENSMUSG00000022012	10,4	0,0	0,0	0,0	0,0	0,0	0,0	0,0	5,4
chr14:69172049-69172053:+	NA	NA	NA	cds	ENSMUSG00000044186	0,0	0,0	0,0	0,0	0,0	0,0	0,0	0,0	93,23
chr14:30004271-30004275:-	NA	NA	NA	cds	ENSMUSG00000015966	0,2	0,2	0,0	0,15	0,3	0,0	0,0	0,1	1,2
chr14:55659365-55659369:-	0.0026455	1	1	cds	ENSMUSG00000002329	0,99	0,301	0,55	0,212	0,90	0,40	0,108	1377	0,42
chr14:118127494-118127498:-	0.16129	0.00478	0.0426407	cds	ENSMUSG00000022130	6,0	40,0	17,0	76,9	77,0	4,0	26,3	26,5	18,0
chr14:55560122-55560126:+	0.0384615	0.4653	0.801229	utr	ENSMUSG00000022214	11,0	50,1	3,0	75,3	47,0	2,0	61,0	10,0	6,0
chr14:118132639-118132643:-	0.0140845	1	1	cds	ENSMUSG00000022130	0,6	0,54	0,2	0,36	1,70	0,6	0,12	0,16	0,3
chr14:72589753-72589757:-	0.0149254	0.60845	0.932145	cds	ENSMUSG00000033487	52,0	76,0	5,0	66,1	39,0	12,0	6,0	18,0	260,1
chr14:55899183-55899187:-	0.15	0.00014	0.00278865	cds	ENSMUSG00000022223	87,0	60,0	16,0	328,3	17,3	8,0	207,0	48,0	115,0
chr14:54370092-54370096:-	0.00323102	0.37473	0.710884	cds	ENSMUSG00000000958	1,0	617,2	2,0	879,0	20,0	25,0	3,0	130,0	50,0
chr14:57398407-57398411:-	0.0045045	0.41239	0.757112	cds	ENSMUSG00000021947	10,0	221,1	2,0	372,0	15,0	5,0	6,0	15,0	5,0
chr14:55899813-55899817:-	0.00980392	0.44535	0.78554	cds	ENSMUSG00000022223	81,0	59,0	50,0	230,0	24,0	11,0	222,0	36,0	101,1
chr14:54253631-54253635:-	0.000809717	0.61748	0.934462	cds	ENSMUSG00000022174	477,0	1234,1	158,0	1237,0	1008,0	272,0	462,0	830,0	1528,0
chr14:66074045-66074049:-	NA	NA	NA	cds	ENSMUSG00000022039	0,0	0,1	0,0	0,2	0,0	0,0	0,0	0,0	21609
chr14:66085295-66085299:-	0.000985222	0.31875	0.658036	cds	ENSMUSG00000022040	33,0	1057,0	32,0	1014,1	1387,0	4,0	43,0	18,0	4,0
chr14:118879339-118879343:-	0.1	0.11098	0.376923	cds	ENSMUSG00000042156	1111	0,2	0,3	1,9	0,5	0,5	0,3	0,52	7804
chr14:122905535-122905539:-	NA	NA	NA	utr	ENSMUSG00000041625	0,0	0,0	0,0	0,0	0,1	0,0	0,0	0,0	1,1
chr14:8367033-8367037:-	0.00945643	0.6995	0.987764	cds	ENSMUSG00000021749	0,0	325,7	0,0	0,0	0,0	1,0	0,0	0,0	85,1
chr15:76087520-76087524:-	0.0568182	0.02574	0.14689	cds	ENSMUSG00000075590	130,0	25,0	9,0	83,5	51,0	91,0	15,0	9,0	26,1
chr15:89352854-89352858:-	0.0120482	0.72666	1	cds	ENSMUSG00000022614	0,14	0,26	0,4	0,98	0,25	0,22	0,26	0,65	1,82
chr15:11995946-11995950:-	0.0219512	0.0001	0.00204722	utr	ENSMUSG00000022205	0,574	0,404	0,38	9401	0,382	0,61	0,398	0,902	0,619
chr15:89187143-89187147:-	0.0483871	0.53985	0.884822	cds	ENSMUSG00000015377	0,18	0,6	0,3	0,12	0,0	0,0	0,13	0,10	6118
chr15:78206332-78206336:-	NA	NA	NA	utr	ENSMUSG00000005716	0,0	0,1	0,0	0,0	0,0	0,0	784489	0,0	0,0
chr15:31490571-31490575:-	0.00657895	0.36731	0.704967	cds	ENSMUSG00000039100	0,238	0,172	0,5	0,192	0,65	0,23	1151	0,46	0,68
chr15:74751854-74751858:-	0.00677966	1	1	cds	ENSMUSG00000022594	325,2	4,0	30,0	22,0	0,0	11,0	293,2	79,0	8,0
chr15:58909572-58909576:-	0.0769231	0.53019	0.876121	cds	ENSMUSG00000050891	18,0	27,2	4,0	16,0	23,0	3,0	59,4	17,0	12,1
chr15:85558902-85558906:-	NA	NA	NA	cds	ENSMUSG00000022382	20,3	0,0	0,0	6,0	0,0	0,0	0,0	0,0	0,0
chr15:100729302-100729306:-	0.175758	0.40871	0.755009	utr	ENSMUSG00000037280	10,1	77,28	0,0	0,0	1,0	1,0	0,0	11,3	0,0
chr15:76601917-76601921:-	0.0204082	0.41297	0.757112	cds	ENSMUSG00000034022	0,49	1,48	0,5	0,72	0,32	0,12	0,37	0,55	0,128
chr15:89425521-89425525:-	NA	NA	NA	utr	ENSMUSG00000022617;ENSMUSG00000078937	0,0	0,0	0,0	0,0	0,0	0,0	0,0	0,0	5,1
chr15:88953851-88953855:-	NA	NA	NA	cds	ENSMUSG00000022388	0,2	0,0	0,0	0,0	0,0	0,0	0,0	0,0	5464
chr15:76502954-76502958:-	0.00810948	0.60986	0.932145	cds	ENSMUSG00000022555	0,38	161957	0,4	0,80	0,61	0,11	0,30	0,40	0,233
chr15:83949910-83949914:-	NA	NA	NA	cds	ENSMUSG00000022441	0,7	0,0	0,0	0,0	0,0	0,2	0,1	0,0	1147
chr15:98520313-98520317:-	NA	NA	NA	cds	ENSMUSG00000022992	0,0	0,0	0,10	0,0	0,0	0,11	2,0	0,0	0,0
chr15:83379679-83379683:-	0.0324074	0.01225	0.082828	cds	ENSMUSG00000016664	0,20	0,193	0,27	0,283	0,82	0,48	0,55	0,116	7209
chr15:80005468-80005472:-	0.0892857	0.00851	0.065332	cds	ENSMUSG00000000489	26,0	3,0	6,0	51,5	0,0	43,0	57,0	18,0	4,0
chr15:76080845-76080849:-	0.010582	0.21371	0.540551	cds	ENSMUSG00000002524	0,159	0,105	0,7	2187	0,64	0,28	0,105	0,116	0,241
chr15:78855471-78855475:-	NA	NA	NA	cds	ENSMUSG00000043501	0,0	7990,4	0,0	0,0	3,0	0,0	0,0	0,0	0,0
chr15:8170391-8170395:+	NA	NA	NA	utr	ENSMUSG00000039801	0,5	0,1	0,1	0,0	0,0	0,0	0,0	0,0	1,2
chr15:75866472-75866476:+	0.00224215	1	1	cds	ENSMUSG00000022575	2,0	890,2	17,0	7,0	83,0	26,0	7,0	169,0	5,0
chr15:27630453-27630457:-	0.0232558	1	1	cds	ENSMUSG00000046034	0,8	0,24	0,6	1,69	2104	0,2	0,20	3126	0,23
chr15:85789118-85789122:+	0.0472441	0.05282	0.240298	cds	ENSMUSG00000022383	9,0	58,0	1,0	91,0	121,6	0,0	3,0	0,0	13,0
chr15:99099616-99099620:+	NA	NA	NA	utr	ENSMUSG00000038009	0,0	0,11	0,0	0,4	3,0	0,0	0,0	0,0	0,0
chr15:89543875-89543879:+	0.0588235	0.19585	0.519651	cds	ENSMUSG00000022623	0,69	0,1	0,3	1,16	0,1	0,8	0,5	0,3	0,3
chr15:84332343-84332347:+	0.111111	0.00796	0.0617528	cds	ENSMUSG00000022439	0,9	0,20	0,0	0,3	0,1	0,11	0,0	0,174	3,24
chr15:80978120-80978124:+	NA	NA	NA	utr	ENSMUSG00000042303	0,0	0,0	0,0	0,0	0,0	0,0	0,0	0,0	2,28
chr15:44428171-44428175:+	0.0265487	0.16946	0.476687	utr	ENSMUSG00000022338	18,0	194,5	0,0	123,0	131,0	0,0	20,0	110,3	39,0
chr15:97784613-97784617:+	0.00465116	0.8042	1	cds	ENSMUSG00000081534	0,119	0,30	0,35	2428	0,120	0,106	0,179	0,156	0,43
chr15:97964280-97964284:+	NA	NA	NA	utr	ENSMUSG00000052369	0,0	0,0	0,0	5,0	2,0	0,0	0,1	0,0	1,0
chr15:76344499-76344503:+	0.00058548	0.55038	0.890157	cds	ENSMUSG00000022551	407,0	1896,0	755,0	1707,1	1012,0	61,0	1798,0	362,0	182,0
chr15:76343689-76343693:+	0.00650759	0.18752	0.51186	cds	ENSMUSG00000022551	0,96	0,859	0,178	61812	0,517	0,18	6916	0,131	0,141
chr15:103290757-103290761:+	0.00407332	0.63148	0.944018	cds	ENSMUSG00000060992	93,0	489,2	20,0	227,0	235,0	48,0	75,0	261,0	62,0
chr15:76327664-76327668:+	0.0196078	0.69473	0.984646	cds	ENSMUSG00000034259	16,0	20,0	9,0	91,0	42,0	2,0	40,0	38,0	50,1
chr15:25985184-25985188:+	0.00840336	1	1	cds	ENSMUSG00000052253	91,0	67,0	17,0	116,0	34,0	16,0	85,0	118,1	62,0
chr15:75998260-75998264:+	0.116279	0.02591	0.14689	cds	ENSMUSG00000063704	0,1	0,0	0,0	0,25	5,38	0,9	0,0	0,0	3115
chr15:89568435-89568439:+	NA	NA	NA	cds	ENSMUSG00000022622	0,0	0,0	0,0	0,0	0,0	0,0	0,0	0,0	41261
chr15:89369916-89369920:+	0.079646	1e-05	0.000283462	cds	ENSMUSG00000008690	196,0	195,12	17,0	235,0	154,4	61,0	168,0	312,27	113,0
chr15:89336643-89336647:+	NA	NA	NA	cds	ENSMUSG00000022613	0,0	0,0	0,0	25832,4	0,0	0,0	0,0	0,0	1,0
chr15:3271053-3271057:+	0.00921273	0.35766	0.701052	utr	ENSMUSG00000064373	395,0	1183,11	65,0	2700,13	4636,24	88,0	137,0	114,0	32,0
chr16:93929368-93929372:-	NA	NA	NA	utr	ENSMUSG00000047109	0,0	0,0	0,0	0,0	19,3	0,0	0,0	0,0	0,0
chr16:11145641-11145645:-	0.0277778	0.81633	1	cds	ENSMUSG00000037965	0,25	3114	0,5	1,35	0,37	0,16	0,8	4169	0,41
chr16:13665897-13665901:-	0.05	0.24681	0.586771	cds	ENSMUSG00000022685	2,38	0,18	0,5	0,44	0,20	0,13	0,12	0,44	0,34
chr16:84831324-84831328:-	0.000721327	0.17578	0.490719	cds	ENSMUSG00000022890	0,1013	23039	0,2612	34156	0,2715	0,301	0,6569	0,1367	0,1907
chr16:5012426-5012430:-	0.0298507	0.12291	0.388279	cds	ENSMUSG00000022540	65,2	16,0	3,0	132,0	11,0	6,0	8,1	161,0	116,0
chr16:38400871-38400875:-	0.0769231	0.08873	0.322799	cds	ENSMUSG00000002847	0,3	0,1	0,28	0,25	0,46	0,1	0,19	0,18	1,12
chr16:97851768-97851772:-	NA	NA	NA	utr	ENSMUSG00000014039	0,6	1,1	0,1	1,5	0,1	0,0	0,10	0,0	0,1
chr16:17652704-17652708:-	0.0204082	0.58111	0.919241	cds	ENSMUSG00000012114	0,125	0,183	0,4	1,48	0,36	0,27	0,45	1150	2215
chr16:13838095-13838099:-	0.00149925	1	1	cds	ENSMUSG00000022680	124,0	227,0	36,0	236,0	105,0	43,0	83,0	73,0	666,1
chr16:18586535-18586539:-	0.047619	0.51496	0.858655	cds	ENSMUSG00000009097	2,0	2,0	0,0	0,0	0,0	19,0	146,2	0,0	20,1
chr16:3948255-3948259:-	NA	NA	NA	cds	ENSMUSG00000049871	0,0	0,3	0,2	0,2	0,0	0,1	0,3	1,27	0,0
chr16:21947367-21947371:-	0.0238095	1	1	cds	ENSMUSG00000022856	6,0	111,1	4,0	41,1	9,0	2,0	8,0	20,0	5,0
chr16:13839227-13839231:-	0.00262238	0.77054	1	cds	ENSMUSG00000022680	0,169	0,318	0,43	0,357	0,158	0,39	0,119	0,108	31141
chr16:17277742-17277746:+	0.0612245	0.12088	0.388279	cds	ENSMUSG00000055692	46,3	10,0	2,0	5,0	0,0	1,0	1,0	29,0	150,2
chr16:32002991-32002995:-	0.0555556	1	1	utr	ENSMUSG00000022772	17,1	11,0	0,0	14,0	6,0	4,0	1,0	9,0	8,0
chr16:87397786-87397790:-	0.030303	0.14905	0.444736	cds	ENSMUSG00000052299	33,0	27,0	4,0	44,0	9,0	6,0	28,0	64,2	108,0
chr16:31846934-31846938:+	0.015625	1	1	cds	ENSMUSG00000022770	40,0	52,0	10,0	24,0	31,0	20,0	63,1	28,0	31,0
chr16:10542271-10542275:-	0.0123457	1	1	utr	ENSMUSG00000038055	53,0	20,0	5,0	30,0	55,0	0,0	80,1	52,0	21,0
chr16:20549114-20549118:+	0.035443	0.08594	0.321512	cds	ENSMUSG00000003234	45,0	57,0	16,0	115,0	49,0	13,0	72,0	48,0	381,14
chr16:36019386-36019390:+	0.0106762	0.43246	0.777373	cds	ENSMUSG00000022905	3278	0,86	0,5	0,63	0,66	0,12	0,246	0,51	0,33
chr16:44375789-44375793:+	0.0294118	0.51005	0.856968	cds	ENSMUSG00000043065	0,16	0,7	0,7	0,20	0,3	0,9	0,13	1,33	0,80
chr16:33291883-33291887:+	0.545455	0	0	cds	ENSMUSG00000022808	3,5	2,25	0,47	0,30	0,15	0,125	6,5	3,21	1,28
chr16:11066471-11066475:+	NA	NA	NA	utr	ENSMUSG00000037972	0,3	0,0	0,0	0,0	0,0	0,0	0,0	3,0	0,0
chr16:34705256-34705260:+	NA	NA	NA	cds	ENSMUSG00000022833	2,0	1,0	0,0	0,0	0,0	0,0	5,0	3,0	10,8
chr16:45183806-45183810:+	0.0166667	0.13805	0.423443	cds	ENSMUSG00000022663	0,122	0,119	0,21	0,127	0,192	0,42	1,59	0,145	0,70
chr16:34989002-34989006:+	0.00344828	1	1	cds	ENSMUSG00000022836	0,18	2578	0,12	0,187	0,61	0,82	0,19	0,168	0,44
chr16:23111589-23111593:+	0.0128755	0.64273	0.950011	cds	ENSMUSG00000022884	3230	0,43	0,95	0,41	0,51	0,107	0,58	0,39	0,23
chr16:52032260-52032264:+	NA	NA	NA	utr	ENSMUSG00000022637	0,0	3,0	0,0	1,0	1,0	0,0	3,0	10,0	3,1
chr16:5240183-5240187:+	0.0366972	0.2321	0.574019	cds	ENSMUSG00000039427	100,0	49,0	12,0	191,4	125,2	38,0	70,0	105,4	68,0
chr17:80224671-80224675:+	0.220736	0.57974	0.919241	utr	ENSMUSG00000055760	7,0	14,6	1,0	8,2	9,4	1,0	14,5	21,2	19,6
chr17:35012397-35012401:+	0.00722022	0.67235	0.96971	cds	ENSMUSG00000007029	0,51	0,105	0,2	0,67	0,33	0,15	0,63	0,213	4550
chr17:31461724-31461728:+	0.0149813	0.43529	0.780557	cds	ENSMUSG00000041119	0,29	4263	0,4	0,137	0,43	0,27	0,1	0,2	0,0
chr17:83457059-83457063:+	0.0430108	0.1217	0.388279	cds	ENSMUSG00000032624	0,35	0,67	0,0	0,11	0,22	0,7	0,9	4,89	0,59
chr17:25088060-25088064:+	0.030303	0.0056	0.0479907	cds	ENSMUSG00000024169	0,31	0,52	0,8	0,52	0,19	0,13	0,5	3,96	0,1570
chr17:15752495-15752499:+	0.0144928	0.28247	0.619584	cds	ENSMUSG00000023852	0,26	0,95	0,5	1,68	0,26	0,8	0,30	0,101	0,188
chr17:65837801-65837805:+	0.00854701	0.1386	0.423443	cds	ENSMUSG00000061950	0,37	0,205	0,5	0,177	0,56	0,7	0,36	1116	0,1142
chr17:29298766-29298770:+	0.00352526	0.16841	0.476687	cds	ENSMUSG00000052712	143,0	403,0	417,0	1545,0	848,3	141,0	492,1	786,0	239,0
chr17:25830426-25830430:+	NA	NA	NA	cds	ENSMUSG00000025736	0,0	0,0	0,0	1,1	0,0	0,0	0,0	0,0	0,0
chr17:33926518-33926522:+	0.00970874	0.07274	0.286681	cds	ENSMUSG00000024308	33,0	619,0	28,0	232,0	113,0	169,0	102,1	633,0	314,0
chr17:31473280-31473284:+	0.0410959	0.00961	0.0699427	utr	ENSMUSG00000041119	72,0	343,0	2,0	102,0	70,3	22,0	3,0	2,0	20,0
chr17:34381243-34381247:+	NA	NA	NA	cds	ENSMUSG00000062638	0,0	722,1	0,0	0,0	1,0	0,0	0,0	0,0	0,0
chr17:26119532-26119536:+	0.012844	0.20582	0.526699	cds	ENSMUSG00000024180	0,27	1356	0,1	2808	0,72	0,21	0,6	0,113	7538
chr17:71101269-71101273:+	0.000337496	1	1	cds	ENSMUSG00000024049	0,0	16,0	72,0	3,0	1,0	5,0	2962,1	14,0	7,0
chr17:36057483-36057487:+	NA	NA	NA	cds	ENSMUSG00000073407	0,0	1,39	0,0	0,0	0,0	0,0	3,0	2,0	0,0
chr17:34929064-34929068:+	0.00389105	0.30497	0.64218	cds	ENSMUSG00000007034	0,0	256,1	0,0	642,0	6,0	24,0	1,0	0,0	3,0
chr17:27708064-27708068:+	0.117647	4e-05	0.000982667	cds	ENSMUSG00000040276	5338	0,1	0,2	0,1	0,0	0,2	0,0	0,65	10,75
chr17:12919445-12919449:+	0.00727273	0.00197	0.0223368	cds	ENSMUSG00000068039	0,445	0,472	0,114	0,417	2273	0,113	0,494	0,353	0,5590
chr17:33944578-33944582:+	0.015873	0.72499	1	cds	ENSMUSG00000024312	0,21	0,60	0,6	0,53	0,46	0,11	0,14	0,103	1,62
chr17:28824063-28824067:+	0.0909091	0.03527	0.187007	cds	ENSMUSG00000063952	0,12	0,64	0,0	0,34	1,10	0,1	0,13	0,37	0,143
chr17:74693522-74693526:+	0.024	0.02059	0.123373	cds	ENSMUSG00000024073	0,222	3333	0,37	3378	0,156	0,73	0,187	12488	0,94
chr17:26207458-26207462:+	NA	NA	NA	cds	ENSMUSG00000024186	9,0	2,0	0,0	10,2	0,0	0,0	0,0	3,0	9,0
chr17:25151755-25151759:+	0.0909091	0.03196	0.170685	cds	ENSMUSG00000036636	0,37	1,8	0,2	0,37	0,32	0,7	0,12	2,20	0,12
chr17:35204374-35204378:-	NA	NA	NA	cds	ENSMUSG00000024402	2,0	2,0	0,0	0,0	1,0	0,0	0,0	44,7	2,0
chr17:34199381-34199385:+	0.00412201	0.30179	0.639136	cds	ENSMUSG00000024338	11,0	1117,0	18,0	40,0	195,0	93,0	47,0	1208,5	10,0
chr17:56608633-56608637:-	0.003663	0.16606	0.474365	cds	ENSMUSG00000049760	0,227	0,447	0,139	0,989	0,707	0,30	1272	0,338	0,850
chr17:33823192-33823196:-	0.266272	0	0	utr	ENSMUSG00000067288	22,0	40,0	1364495	1,0	14,0	1630548	13,0	79,0	2,0
chr17:27192931-27192935:-	0.016129	1	1	cds	ENSMUSG00000044857	18,0	32,0	10,0	43,0	24,0	17,0	33,0	61,1	43,0
chr17:83514203-83514207:-	NA	NA	NA	cds	ENSMUSG00000024248	0,0	0,0	96,0	0,0	0,0	57,0	0,0	0,2	0,0
chr17:25831543-25831547:-	0.0116618	0.04435	0.219666	cds	ENSMUSG00000039615	488,0	341,0	69,0	322,0	256,0	73,0	339,4	366,3	175,0
chr17:35470176-35470180:+	NA	NA	NA	cds	ENSMUSG00000067235	0,0	0,0	0,0	0,0	3599	0,0	0,1	0,1	0,0
chr17:65885181-65885185:-	0.05	1	1	utr	ENSMUSG00000024096	0,6	0,16	0,1	1,19	0,10	0,10	0,10	1,28	0,3
chr17:36957565-36957569:-	0.00606061	0.68981	0.984606	cds	ENSMUSG00000036315	84,0	195,0	57,0	254,0	120,0	60,0	165,0	649,3	656,4
chr17:24631940-24631944:-	0.254237	1e-05	0.000283462	cds	ENSMUSG00000002496	10,45	0,30	0,1	15,44	3,15	0,7	0,53	0,15	0,54
chr17:84773203-84773207:-	0.037037	0.00598	0.0506582	cds	ENSMUSG00000024120	0,112	0,106	0,4	0,112	0,84	0,3	0,134	2,52	0,85
chr17:25380220-25380224:-	0.153846	0.00329	0.0327666	cds	ENSMUSG00000024112	16,0	11,2	1,0	2,1	0,0	0,0	0,0	2,0	362,1
chr17:56578636-56578640:-	0.321154	0.00028	0.00503317	cds	ENSMUSG00000042625	6,27	9,46	0,4	6,42	4,19	2,11	5,15	20111	29,36
chr17:24985517-24985521:-	0.0185185	1	1	cds	ENSMUSG00000038002	0,16	0,11	0,1	0,11	0,1	0,2	0,10	0,14	1,53
chr17:24110843-24110847:-	0.025641	0.50156	0.851727	cds	ENSMUSG00000024122	0,84	0,32	0,1	0,66	0,24	0,13	0,21	1,38	3645
chr17:23178274-23178278:-	0.0384615	1	1	cds	ENSMUSG00000002617	25,1	6,0	0,0	12,0	2,0	4,0	6,0	4,0	0,0
chr17:91092598-91092602:-	NA	NA	NA	utr	ENSMUSG00000024109	99,16	1,0	0,0	0,0	1,0	0,0	0,0	0,0	0,0
chr17:6782631-6782635:-	0.00108814	1	1	cds	ENSMUSG00000052397	25,0	918,1	4,0	394,0	4,0	38,0	2,0	246,0	16,0
chr17:88012556-88012560:-	0.0512821	0.00657	0.053801	cds	ENSMUSG00000005371	299,0	95,0	8,0	51,0	39,0	21,0	74,0	96,0	37,2
chr17:35671225-35671229:-	0.0909091	0.55654	0.89413	cds	ENSMUSG00000001524	8,0	10,0	1,0	8,0	5,0	0,0	6,0	10,1	17,0
chr17:87264140-87264144:-	0.133333	0.54429	0.884822	utr	ENSMUSG00000024150	2,0	14,1	0,0	8,2	3,2	2,0	3,0	1,0	3,1
chr17:32253036-32253040:-	0.0357143	1	1	utr	ENSMUSG00000024002	1,27	0,27	0,0	0,18	0,9	0,5	0,14	0,26	0,17
chr17:36165140-36165144:-	NA	NA	NA	cds	ENSMUSG00000073402	0,0	3202	0,0	0,2	0,3	0,1	0,2	0,1	0,0
chr17:46677927-46677931:-	0.001001	1	1	cds	ENSMUSG00000063576	0,444	0,331	0,18	0,304	0,190	0,43	0,431	0,141	21996
chr17:46677931-46677935:-	0.015544	0.12747	0.399768	cds	ENSMUSG00000063576	444,3	331,5	18,0	304,0	190,3	43,0	431,0	141,0	1996,12
chr17:43664073-43664077:-	NA	NA	NA	cds	ENSMUSG00000023912	13,2	0,0	0,0	2,1	1,0	3,0	6,0	4,2	0,0
chr17:29839800-29839804:-	NA	NA	NA	cds	ENSMUSG00000043557	0,46	0,0	0,8	0,4	0,0	0,0	0,50	3,2	0,2
chr17:46678276-46678280:-	0.000591366	1	1	cds	ENSMUSG00000063576	0,268	0,198	0,24	0,207	0,137	0,41	0,353	0,98	11690
chr17:12868098-12868102:-	NA	NA	NA	utr	ENSMUSG00000068037	0,0	0,0	0,0	0,0	0,0	0,0	0,0	0,0	35,2
chr17:25844395-25844399:-	0.0689655	0.35377	0.695571	cds	ENSMUSG00000025733	0,24	1,53	0,13	1143	2,27	0,4	4131	2,35	2,44
chr17:28080154-28080158:-	NA	NA	NA	cds	ENSMUSG00000062859	0,0	0,0	0,0	0,0	0,0	0,2	0,0	0,0	14893
chr18:36528804-36528808:+	NA	NA	NA	cds	ENSMUSG00000024485	0,0	0,0	0,0	40,1	0,0	0,0	0,0	0,0	0,0
chr18:61582066-61582070:+	NA	NA	NA	cds	ENSMUSG00000024576	0,0	0,0	0,0	0,0	0,0	0,0	0,0	0,0	3,7
chr18:21096258-21096262:+	0.0035524	0.05403	0.242806	cds	ENSMUSG00000024313	0,0	0,1872	0,0	2561	0,1	0,0	0,0	0,0	0,1
chr18:67851801-67851805:+	0.0506329	0.69019	0.984606	cds	ENSMUSG00000024542	0,5	0,16	0,2	0,10	0,4	0,7	0,2	1,43	4,75
chr18:57904419-57904423:+	0.0135135	0.28446	0.622098	cds	ENSMUSG00000024597	0,114	0,159	0,9	0,37	0,10	0,75	1,73	0,6	0,17
chr18:4635028-4635032:+	0.038961	0.64709	0.950011	utr	ENSMUSG00000033960	0,30	0,0	0,1	0,12	0,4	0,26	0,12	0,3	3,74
chr18:53197918-53197922:+	0.00753769	0.79411	1	cds	ENSMUSG00000034484	0,100	0,82	0,32	0,83	0,96	0,53	0,77	3395	0,24
chr18:35599307-35599311:+	NA	NA	NA	utr	ENSMUSG00000037058	0,0	0,0	0,0	0,0	0,0	0,0	0,0	0,1	20,8
chr18:61508638-61508642:-	0.1	1	1	cds	ENSMUSG00000045094	5,0	2,0	0,0	10,0	9,1	0,0	4,0	1,0	10,0
chr18:60703732-60703736:-	0.134146	0	0	cds	ENSMUSG00000054008	0,94	0,88	0,1	0,355	0,113	0,87	0,88	11,71	0,38
chr18:88887208-88887212:-	0.176471	0.27284	0.613283	utr	ENSMUSG00000056153	2,0	10,0	6,0	14,3	3,1	6,0	6,0	3,1	2,0
chr18:62516963-62516967:-	0.027027	0.06302	0.265404	cds	ENSMUSG00000042211	72,2	94,0	4,0	78,0	48,0	13,0	38,0	77,0	216,0
chr18:82617705-82617709:-	0.03125	0.72535	1	cds	ENSMUSG00000041258	0,13	0,23	0,0	0,21	0,10	0,3	0,9	0,37	2,62
chr18:12068297-12068301:-	0.0769231	0.31852	0.658036	cds	ENSMUSG00000049411	17,0	15,0	3,0	12,1	10,0	4,0	9,0	17,0	4,0
chr18:46274585-46274589:-	0.111111	0.62776	0.942941	cds	ENSMUSG00000024477	1,13	2,16	0,1	0,15	0,2	0,5	0,7	0,8	2,4
chr18:40218745-40218749:-	0.0206897	0.09336	0.332398	cds	ENSMUSG00000024487	142,3	187,0	9,0	204,0	112,0	35,0	34,0	52,0	207,4
chr18:64501739-64501743:-	0.00252525	0.39963	0.743756	cds	ENSMUSG00000024587	0,614	0,739	0,49	0,342	1395	0,91	0,561	0,339	0,54
chr18:4334612-4334616:-	0.0232558	1	1	cds	ENSMUSG00000024235	0,1	0,2	0,3	0,11	0,5	0,12	0,3	1,42	0,2
chr18:7626728-7626732:-	NA	NA	NA	utr	ENSMUSG00000057440	5,0	6,2	0,0	4,7	3,0	0,0	2,0	0,0	0,0
chr18:70467330-70467334:-	0.319048	0.13979	0.423443	cds	ENSMUSG00000044906	11,18	9,5	0,4	0,8	5,4	0,4	1,5	18,29	34,71
chr18:80151361-80151365:-	NA	NA	NA	utr	ENSMUSG00000053950	0,6	0,3	0,0	0,1	0,1	0,1	0,1	0,7	4,6
chr18:34448367-34448371:-	0.00619195	0.68147	0.979348	cds	ENSMUSG00000036501	113,0	151,0	3,0	89,0	55,0	22,0	13,0	139,0	321,2
chr18:43737090-43737094:-	0.000555247	1	1	cds	ENSMUSG00000024503	0,0	11800	0,0	0,1712	0,1	0,0	0,0	0,0	0,0
chr19:29720581-29720585:-	0.705882	0	0	cds	ENSMUSG00000046138	3,32	12,23	0,0	12,5	0,11	0,1	6,8	3,32	2,47
chr19:3903335-3903339:-	0.266667	0.10114	0.353271	cds	ENSMUSG00000001750	0,1	0,9	0,0	0,3	0,13	0,8	0,3	4,11	0,0
chr19:6914093-6914097:-	NA	NA	NA	cds	ENSMUSG00000024955	0,0	1,0	0,0	0,0	0,0	0,0	0,0	0,1	0,0
chr19:3610034-3610038:-	0.02	0.06554	0.266867	cds	ENSMUSG00000024913	0,8	2,98	0,6	0,188	0,79	0,28	0,42	0,31	0,466
chr19:46331047-46331051:-	0.00763359	0.23992	0.581648	cds	ENSMUSG00000036748	0,468	0,92	0,58	0,182	0,65	0,63	0,229	0,407	1130
chr19:23330885-23330889:-	NA	NA	NA	cds	ENSMUSG00000033207	3,1	4,0	1,0	0,0	0,0	29,0	0,0	0,0	6,3
chr19:4322382-4322386:-	0.153846	0.00154	0.0195686	cds	ENSMUSG00000054611	0,76	1165	2,11	0,137	0,54	0,31	0,71	2181	4132
chr19:4197338-4197342:-	0.107143	0.15554	0.458532	cds	ENSMUSG00000024824	30,0	25,0	1,0	25,3	8,0	9,0	9,0	127,5	41,1
chr19:6924998-6925002:-	NA	NA	NA	cds	ENSMUSG00000050623	0,0	0,0	0,0	0,0	0,0	0,0	0,0	0,0	4,3
chr19:42966948-42966952:-	NA	NA	NA	cds	ENSMUSG00000074852	0,0	0,4	0,0	0,1	0,0	0,0	0,0	0,0	2,7
chr19:42733716-42733720:-	0.24	0.00388	0.0371371	cds	ENSMUSG00000060224	3,10	16181	0,6	15270	6,41	0,5	0,13	0,31	6,19
chr19:38124514-38124518:-	0.000223189	1	1	cds	ENSMUSG00000024990	0,24	0,6	0,2	0,2	28959	0,13	0,37	0,0	0,7
chr19:30145613-30145617:-	0.0266667	0.57177	0.912109	cds	ENSMUSG00000024827	0,6	0,0	0,0	0,33	2,73	0,0	0,0	0,0	0,0
chr19:4660229-4660233:-	NA	NA	NA	cds	ENSMUSG00000071691	0,1	0,0	0,0	0,0	0,0	0,1	0,1	0,0	2,12
chr19:28927644-28927648:-	0.00186567	1	1	utr	ENSMUSG00000064202	0,12	0,23	0,3	0,21	0,3	0,3	0,5	0,3	1535
chr19:6979995-6979999:-	NA	NA	NA	utr	ENSMUSG00000056629	0,0	0,1	0,0	1,0	0,0	0,0	0,0	0,0	0,0
chr19:4106626-4106630:+	0.0740741	0.03633	0.191251	cds	ENSMUSG00000024851	256,2	77,3	4,0	25,2	6,0	18,0	4,0	146,8	48,0
chr19:6351235-6351239:+	0.0625	0.07113	0.284907	cds	ENSMUSG00000024948	0,76	0,39	0,12	0,70	1,15	0,34	0,16	0,356	0,8
chr19:43760056-43760060:+	0.0555556	0.0648	0.266385	cds	ENSMUSG00000025193	0,6	0,34	0,14	0,48	0,38	0,2	1,53	2,34	0,113
chr19:47107148-47107152:+	0.0454545	1	1	cds	ENSMUSG00000025047	0,21	1,26	0,0	0,14	0,5	0,5	0,6	1,21	0,16
chr19:4161063-4161067:-	0.138889	0.0091	0.0677444	cds	ENSMUSG00000024830	0,41	0,59	0,4	2,52	2,33	0,9	6,60	10,62	0,16
chr19:5880153-5880157:+	0.00217155	1	1	cds	ENSMUSG00000024818	0,7	2919	0,3	0,181	0,60	0,4	0,2	0,71	0,43
chr19:5880157-5880161:+	0.0473684	0.47755	0.817574	cds	ENSMUSG00000024818	7,0	919,30	3,0	181,9	60,1	4,1	2,0	71,3	43,0
chr19:36956535-36956539:+	0.0833333	0.04243	0.215648	cds	ENSMUSG00000040565	22,2	12,0	1,0	18,0	4,0	2,0	1,0	14,1	123,0
chr19:8749769-8749773:+	0.00230947	1	1	cds	ENSMUSG00000010110	0,182	0,323	0,60	0,320	0,200	0,115	0,111	0,349	1432
chr19:18636139-18636143:+	0.00554017	1	1	cds	ENSMUSG00000037847	0,13	0,40	0,2	2359	0,52	0,3	0,19	0,20	0,16
chr19:10688980-10688984:+	0.294118	0.29521	0.634314	utr	ENSMUSG00000048832	10,3	12,0	0,0	10,1	0,1	1,0	12,5	6,2	10,2
chr19:43753217-43753221:+	0.0727273	0.24189	0.583742	cds	ENSMUSG00000025193	0,8	0,12	0,3	0,19	0,18	0,2	0,24	0,15	4,51
chr19:6403560-6403564:+	0.044335	0.24979	0.588823	cds	ENSMUSG00000032946	0,41	0,4	0,6	0,9	0,1	0,12	0,5	9194	0,1
chr19:25407034-25407038:+	NA	NA	NA	cds	ENSMUSG00000032702	3,2	0,0	2,0	21,17	3,0	0,0	7,2	1,0	0,0
chr19:6058326-6058330:+	1	0	0	cds	ENSMUSG00000038274	0,0	0,0	145,0	0,0	0,0	224,0	0,0	0,12	0,0
chr19:37217310-37217314:+	0.153846	0.02737	0.151415	cds	ENSMUSG00000023307	0,50	2,65	0,26	4,36	5,50	0,30	1,43	0,22	2,11
chr19:10628545-10628549:+	0.00122549	0.23191	0.574019	cds	ENSMUSG00000024740	0,658	0,1245	0,121	0,1342	1815	0,307	0,884	0,1257	0,1485
chr19:30233768-30233772:+	NA	NA	NA	utr	ENSMUSG00000024863	0,0	0,1	0,0	0,0	2826	0,0	0,0	0,0	0,0
chr19:4150622-4150626:+	0.025788	0.02753	0.151415	cds	ENSMUSG00000024835	38,0	332,0	11,0	164,0	121,0	17,0	40,0	340,9	96,0
chr19:37681773-37681777:+	0.0232558	0.07569	0.2948	cds	ENSMUSG00000053799	71,0	104,0	31,0	351,2	86,2	34,0	242,0	259,0	42,1
chr19:6374284-6374288:+	0.116239	0.00048	0.00737	cds	ENSMUSG00000024949	115,2	172,24	5,1	176,15	92,6	29,4	117,7	372,26	403,62
chr19:7197610-7197614:+	0.0708661	0.0016	0.0199864	cds	ENSMUSG00000036278	0,23	0,67	0,243	27354	18297	0,20	671240	0,58	0,41
chrX:140988238-140988242:+	0.0909091	0.11744	0.386399	cds	ENSMUSG00000079418	3,0	9,0	1,0	38,0	21,0	3,0	24,0	10,1	0,0
chrX:112349856-112349860:+	0.0609756	0.00243	0.0255844	cds	ENSMUSG00000025525	33,0	260,0	76,0	231,1	162,1	31,0	230,0	77,5	11,0
chrX:136708089-136708093:+	NA	NA	NA	utr	ENSMUSG00000049536	52,0	3,0	0,0	2,0	1,0	0,0	4,1	0,0	1,1
chrX:20682210-20682214:+	0.00537634	0.0107	0.0737	cds	ENSMUSG00000001924	508,0	740,4	103,0	909,0	468,0	177,0	528,0	1094,0	709,0
chrX:136831258-136831262:+	0.000455063	1	1	cds	ENSMUSG00000031425	4393,2	1,0	0,0	5,0	1,0	0,0	4,0	10,0	26,0
chrX:107268964-107268968:+	NA	NA	NA	utr	ENSMUSG00000073008	0,0	0,0	0,0	0,0	0,0	0,0	0,0	10,29	0,0
chrX:93969931-93969935:+	NA	NA	NA	utr	ENSMUSG00000081044	0,0	0,0	0,0	0,0	0,0	0,0	0,0	0,0	90,1
chrX:150440762-150440766:-	NA	NA	NA	cds	ENSMUSG00000041353;ENSMUSG00000090483	1,13	0,0	0,0	0,8	0,0	0,1	0,0	0,1	0,9
chrX:95165588-95165592:-	NA	NA	NA	cds	ENSMUSG00000025656	45,12	1,0	0,0	0,0	0,0	2,0	5,0	0,0	0,0
chrX:163957915-163957919:-	0.0744681	0.2863	0.62427	cds	ENSMUSG00000031370	82,4	46,0	4,0	87,7	15,1	22,0	45,0	81,6	31,2
chrX:151017200-151017204:-	0.153846	0.00486	0.0426407	utr	ENSMUSG00000025266	151,1	34,0	4,0	70,1	9,1	15,0	43,0	24,3	11,2
chrX:169779513-169779517:-	NA	NA	NA	utr	ENSMUSG00000055357	0,0	0,0	0,0	0,0	0,0	0,0	0,0	0,0	2194
chrX:95937371-95937375:-	0.0625	0.2149	0.540551	cds	ENSMUSG00000057421	64,0	49,0	17,0	64,0	39,0	17,0	71,3	136,5	15,1
chrX:142360382-142360386:-	0.0357143	0.69203	0.984606	utr	ENSMUSG00000031278	1,27	0,7	0,0	1,33	0,33	0,14	0,36	0,13	0,15
chrX:8143246-8143250:-	0.831325	0	0	utr	ENSMUSG00000031167	124,0	214,4	13,26	81,3	52,0	14,69	89,0	524,3	24,0
chrX:57302305-57302309:-	0.0142857	0.688	0.984606	cds	ENSMUSG00000031133	0,29	0,28	0,1	0,9	0,1	0,12	0,124	2138	0,0
chrX:73687836-73687840:-	0.00100604	0.55686	0.89413	cds	ENSMUSG00000002015	370,0	1306,0	84,0	1256,0	993,1	228,0	377,0	984,0	148,0
chrX:73860719-73860723:-	0.027027	0.37759	0.711723	cds	ENSMUSG00000031391	110,0	36,1	3,0	16,0	0,0	1,0	1,0	13,0	0,0
